# Supplementary material for: Impact of early-life human microbiota on the murine host metabolome: insights from a two-generation HMA mouse model and implications for allergic disease
Source: BMC Microbiol. 2025 Sep 16;25:575. doi: 10.1186/s12866-025-04321-9 (PMC12439373; doi:10.1186/s12866-025-04321-9)
Supplement: Supplementary file 1 — Supplementary Material 1. [file 12866_2025_4321_MOESM1_ESM.csv]

	SampleID	origin_compartment	mouse_origin	sample_type	group	location_group	time	location	organism	compartment	org_comp	label
CA1	CA1	offspring caecum	offspring	caecum	A	OCA	W16	OC	mice	caecum	OC	non-allergy associated
CA10	CA10	offspring caecum	offspring	caecum	A	OCA	W16	OC	mice	caecum	OC	non-allergy associated
CA11	CA11	offspring caecum	offspring	caecum	A	OCA	W16	OC	mice	caecum	OC	non-allergy associated
CA12	CA12	offspring caecum	offspring	caecum	A	OCA	W16	OC	mice	caecum	OC	non-allergy associated
CA13	CA13	offspring caecum	offspring	caecum	A	OCA	W16	OC	mice	caecum	OC	non-allergy associated
CA2	CA2	offspring caecum	offspring	caecum	A	OCA	W16	OC	mice	caecum	OC	non-allergy associated
CA3	CA3	offspring caecum	offspring	caecum	A	OCA	W16	OC	mice	caecum	OC	non-allergy associated
CA4	CA4	offspring caecum	offspring	caecum	A	OCA	W16	OC	mice	caecum	OC	non-allergy associated
CA5	CA5	offspring caecum	offspring	caecum	A	OCA	W16	OC	mice	caecum	OC	non-allergy associated
CA6	CA6	offspring caecum	offspring	caecum	A	OCA	W16	OC	mice	caecum	OC	non-allergy associated
CA9	CA9	offspring caecum	offspring	caecum	A	OCA	W16	OC	mice	caecum	OC	non-allergy associated
CB10	CB10	offspring caecum	offspring	caecum	B	OCB	W16	OC	mice	caecum	OC	allergy associated
CB11	CB11	offspring caecum	offspring	caecum	B	OCB	W16	OC	mice	caecum	OC	allergy associated
CB12	CB12	offspring caecum	offspring	caecum	B	OCB	W16	OC	mice	caecum	OC	allergy associated
CB13	CB13	offspring caecum	offspring	caecum	B	OCB	W16	OC	mice	caecum	OC	allergy associated
CB14	CB14	offspring caecum	offspring	caecum	B	OCB	W16	OC	mice	caecum	OC	allergy associated
CB15	CB15	offspring caecum	offspring	caecum	B	OCB	W16	OC	mice	caecum	OC	allergy associated
CB16	CB16	offspring caecum	offspring	caecum	B	OCB	W16	OC	mice	caecum	OC	allergy associated
CB17	CB17	offspring caecum	offspring	caecum	B	OCB	W16	OC	mice	caecum	OC	allergy associated
CB18	CB18	offspring caecum	offspring	caecum	B	OCB	W16	OC	mice	caecum	OC	allergy associated
CB19	CB19	offspring caecum	offspring	caecum	B	OCB	W16	OC	mice	caecum	OC	allergy associated
CB2	CB2	offspring caecum	offspring	caecum	B	OCB	W16	OC	mice	caecum	OC	allergy associated
CB20	CB20	offspring caecum	offspring	caecum	B	OCB	W16	OC	mice	caecum	OC	allergy associated
CB22	CB22	offspring caecum	offspring	caecum	B	OCB	W16	OC	mice	caecum	OC	allergy associated
CB3	CB3	offspring caecum	offspring	caecum	B	OCB	W16	OC	mice	caecum	OC	allergy associated
CB4	CB4	offspring caecum	offspring	caecum	B	OCB	W16	OC	mice	caecum	OC	allergy associated
CB5	CB5	offspring caecum	offspring	caecum	B	OCB	W16	OC	mice	caecum	OC	allergy associated
CB6	CB6	offspring caecum	offspring	caecum	B	OCB	W16	OC	mice	caecum	OC	allergy associated
CB7	CB7	offspring caecum	offspring	caecum	B	OCB	W16	OC	mice	caecum	OC	allergy associated
CB8	CB8	offspring caecum	offspring	caecum	B	OCB	W16	OC	mice	caecum	OC	allergy associated
CB9	CB9	offspring caecum	offspring	caecum	B	OCB	W16	OC	mice	caecum	OC	allergy associated
CC1	CC1	offspring caecum	offspring	caecum	C	OCC	W16	OC	mice	caecum	OC	control
CC10	CC10	offspring caecum	offspring	caecum	C	OCC	W16	OC	mice	caecum	OC	control
CC11	CC11	offspring caecum	offspring	caecum	C	OCC	W16	OC	mice	caecum	OC	control
CC12	CC12	offspring caecum	offspring	caecum	C	OCC	W16	OC	mice	caecum	OC	control
CC13	CC13	offspring caecum	offspring	caecum	C	OCC	W16	OC	mice	caecum	OC	control
CC14	CC14	offspring caecum	offspring	caecum	C	OCC	W16	OC	mice	caecum	OC	control
CC2	CC2	offspring caecum	offspring	caecum	C	OCC	W16	OC	mice	caecum	OC	control
CC3	CC3	offspring caecum	offspring	caecum	C	OCC	W16	OC	mice	caecum	OC	control
CC4	CC4	offspring caecum	offspring	caecum	C	OCC	W16	OC	mice	caecum	OC	control
CC5	CC5	offspring caecum	offspring	caecum	C	OCC	W16	OC	mice	caecum	OC	control
CC6	CC6	offspring caecum	offspring	caecum	C	OCC	W16	OC	mice	caecum	OC	control
CC7	CC7	offspring caecum	offspring	caecum	C	OCC	W16	OC	mice	caecum	OC	control
CC8	CC8	offspring caecum	offspring	caecum	C	OCC	W16	OC	mice	caecum	OC	control
CC9	CC9	offspring caecum	offspring	caecum	C	OCC	W16	OC	mice	caecum	OC	control
LIA1	LIA1	offspring large intestine	offspring	large intestine	A	OLIA	W16	OLI	mice	large intestine	OLI	non-allergy associated
LIA11	LIA11	offspring large intestine	offspring	large intestine	A	OLIA	W16	OLI	mice	large intestine	OLI	non-allergy associated
LIA12	LIA12	offspring large intestine	offspring	large intestine	A	OLIA	W16	OLI	mice	large intestine	OLI	non-allergy associated
LIA13	LIA13	offspring large intestine	offspring	large intestine	A	OLIA	W16	OLI	mice	large intestine	OLI	non-allergy associated
LIA14	LIA14	offspring large intestine	offspring	large intestine	A	OLIA	W16	OLI	mice	large intestine	OLI	non-allergy associated
LIA2	LIA2	offspring large intestine	offspring	large intestine	A	OLIA	W16	OLI	mice	large intestine	OLI	non-allergy associated
LIA3	LIA3	offspring large intestine	offspring	large intestine	A	OLIA	W16	OLI	mice	large intestine	OLI	non-allergy associated
LIA4	LIA4	offspring large intestine	offspring	large intestine	A	OLIA	W16	OLI	mice	large intestine	OLI	non-allergy associated
LIA5	LIA5	offspring large intestine	offspring	large intestine	A	OLIA	W16	OLI	mice	large intestine	OLI	non-allergy associated
LIA7	LIA7	offspring large intestine	offspring	large intestine	A	OLIA	W16	OLI	mice	large intestine	OLI	non-allergy associated
LIA9	LIA9	offspring large intestine	offspring	large intestine	A	OLIA	W16	OLI	mice	large intestine	OLI	non-allergy associated
LIB1	LIB1	offspring large intestine	offspring	large intestine	B	OLIB	W16	OLI	mice	large intestine	OLI	allergy associated
LIB10	LIB10	offspring large intestine	offspring	large intestine	B	OLIB	W16	OLI	mice	large intestine	OLI	allergy associated
LIB12	LIB12	offspring large intestine	offspring	large intestine	B	OLIB	W16	OLI	mice	large intestine	OLI	allergy associated
LIB13	LIB13	offspring large intestine	offspring	large intestine	B	OLIB	W16	OLI	mice	large intestine	OLI	allergy associated
LIB14	LIB14	offspring large intestine	offspring	large intestine	B	OLIB	W16	OLI	mice	large intestine	OLI	allergy associated
LIB15	LIB15	offspring large intestine	offspring	large intestine	B	OLIB	W16	OLI	mice	large intestine	OLI	allergy associated
LIB16	LIB16	offspring large intestine	offspring	large intestine	B	OLIB	W16	OLI	mice	large intestine	OLI	allergy associated
LIB17	LIB17	offspring large intestine	offspring	large intestine	B	OLIB	W16	OLI	mice	large intestine	OLI	allergy associated
LIB18	LIB18	offspring large intestine	offspring	large intestine	B	OLIB	W16	OLI	mice	large intestine	OLI	allergy associated
LIB19	LIB19	offspring large intestine	offspring	large intestine	B	OLIB	W16	OLI	mice	large intestine	OLI	allergy associated
LIB2	LIB2	offspring large intestine	offspring	large intestine	B	OLIB	W16	OLI	mice	large intestine	OLI	allergy associated
LIB20	LIB20	offspring large intestine	offspring	large intestine	B	OLIB	W16	OLI	mice	large intestine	OLI	allergy associated
LIB21	LIB21	offspring large intestine	offspring	large intestine	B	OLIB	W16	OLI	mice	large intestine	OLI	allergy associated
LIB22	LIB22	offspring large intestine	offspring	large intestine	B	OLIB	W16	OLI	mice	large intestine	OLI	allergy associated
LIB3	LIB3	offspring large intestine	offspring	large intestine	B	OLIB	W16	OLI	mice	large intestine	OLI	allergy associated
LIB4	LIB4	offspring large intestine	offspring	large intestine	B	OLIB	W16	OLI	mice	large intestine	OLI	allergy associated
LIB5	LIB5	offspring large intestine	offspring	large intestine	B	OLIB	W16	OLI	mice	large intestine	OLI	allergy associated
LIB6	LIB6	offspring large intestine	offspring	large intestine	B	OLIB	W16	OLI	mice	large intestine	OLI	allergy associated
LIB7	LIB7	offspring large intestine	offspring	large intestine	B	OLIB	W16	OLI	mice	large intestine	OLI	allergy associated
LIB8	LIB8	offspring large intestine	offspring	large intestine	B	OLIB	W16	OLI	mice	large intestine	OLI	allergy associated
LIB9	LIB9	offspring large intestine	offspring	large intestine	B	OLIB	W16	OLI	mice	large intestine	OLI	allergy associated
LIC10	LIC10	offspring large intestine	offspring	large intestine	C	OLIC	W16	OLI	mice	large intestine	OLI	control
LIC11	LIC11	offspring large intestine	offspring	large intestine	C	OLIC	W16	OLI	mice	large intestine	OLI	control
LIC12	LIC12	offspring large intestine	offspring	large intestine	C	OLIC	W16	OLI	mice	large intestine	OLI	control
LIC13	LIC13	offspring large intestine	offspring	large intestine	C	OLIC	W16	OLI	mice	large intestine	OLI	control
LIC14	LIC14	offspring large intestine	offspring	large intestine	C	OLIC	W16	OLI	mice	large intestine	OLI	control
LIC2	LIC2	offspring large intestine	offspring	large intestine	C	OLIC	W16	OLI	mice	large intestine	OLI	control
LIC3	LIC3	offspring large intestine	offspring	large intestine	C	OLIC	W16	OLI	mice	large intestine	OLI	control
LIC4	LIC4	offspring large intestine	offspring	large intestine	C	OLIC	W16	OLI	mice	large intestine	OLI	control
LIC5	LIC5	offspring large intestine	offspring	large intestine	C	OLIC	W16	OLI	mice	large intestine	OLI	control
LIC6	LIC6	offspring large intestine	offspring	large intestine	C	OLIC	W16	OLI	mice	large intestine	OLI	control
LIC7	LIC7	offspring large intestine	offspring	large intestine	C	OLIC	W16	OLI	mice	large intestine	OLI	control
LIC8	LIC8	offspring large intestine	offspring	large intestine	C	OLIC	W16	OLI	mice	large intestine	OLI	control
LIC9	LIC9	offspring large intestine	offspring	large intestine	C	OLIC	W16	OLI	mice	large intestine	OLI	control
CA14	CA14	offspring caecum	offspring	caecum	A	OCA	W16	OC	mice	caecum	OC	non-allergy associated
CA7	CA7	offspring caecum	offspring	caecum	A	OCA	W16	OC	mice	caecum	OC	non-allergy associated
CA8	CA8	offspring caecum	offspring	caecum	A	OCA	W16	OC	mice	caecum	OC	non-allergy associated
CB1	CB1	offspring caecum	offspring	caecum	B	OCB	W16	OC	mice	caecum	OC	allergy associated
IPA	IPA	human feces	human	gavage	A	IA	D0	I	human	feces	I	non-allergy associated
IPB	IPB	human feces	human	gavage	B	IB	D0	I	human	feces	I	allergy associated
IPC	IPC	human feces	human	gavage	C	IC	D0	I	human	feces	I	control
LIA10	LIA10	offspring large intestine	offspring	large intestine	A	OLIA	W16	OLI	mice	large intestine	OLI	non-allergy associated
LIA8	LIA8	offspring large intestine	offspring	large intestine	A	OLIA	W16	OLI	mice	large intestine	OLI	non-allergy associated
LIB11	LIB11	offspring large intestine	offspring	large intestine	B	OLIB	W16	OLI	mice	large intestine	OLI	allergy associated
LIC1	LIC1	offspring large intestine	offspring	large intestine	C	OLIC	W16	OLI	mice	large intestine	OLI	control
MCA1	MCA1	dam caecum	dam	caecum	B	MCB	W14	MC	mice	caecum	DC	allergy associated
MCA2	MCA2	dam caecum	dam	caecum	B	MCB	W14	MC	mice	caecum	DC	allergy associated
MCA3	MCA3	dam caecum	dam	caecum	B	MCB	W14	MC	mice	caecum	DC	allergy associated
MCA4	MCA4	dam caecum	dam	caecum	B	MCB	W14	MC	mice	caecum	DC	allergy associated
MCB1	MCB1	dam caecum	dam	caecum	A	MCA	W14	MC	mice	caecum	DC	non-allergy associated
MCB2	MCB2	dam caecum	dam	caecum	A	MCA	W14	MC	mice	caecum	DC	non-allergy associated
MCB3	MCB3	dam caecum	dam	caecum	A	MCA	W14	MC	mice	caecum	DC	non-allergy associated
MCC1	MCC1	dam caecum	dam	caecum	C	MCC	W14	MC	mice	caecum	DC	control
MCC2	MCC2	dam caecum	dam	caecum	C	MCC	W14	MC	mice	caecum	DC	control
MCC3	MCC3	dam caecum	dam	caecum	C	MCC	W14	MC	mice	caecum	DC	control
MF1	MF1	dam feces	dam	feces	A	MFA	D02	MF	mice	feces	DF	non-allergy associated
MF10	MF10	dam feces	dam	feces	A	MFA	W02	MF	mice	feces	DF	non-allergy associated
MF11	MF11	dam feces	dam	feces	A	MFA	W02	MF	mice	feces	DF	non-allergy associated
MF12	MF12	dam feces	dam	feces	C	MFC	W02	MF	mice	feces	DF	control
MF13	MF13	dam feces	dam	feces	C	MFC	W02	MF	mice	feces	DF	control
MF14	MF14	dam feces	dam	feces	C	MFC	W02	MF	mice	feces	DF	control
MF15	MF15	dam feces	dam	feces	C	MFC	W02	MF	mice	feces	DF	control
MF16	MF16	dam feces	dam	feces	B	MFB	W02	MF	mice	feces	DF	allergy associated
MF17	MF17	dam feces	dam	feces	B	MFB	W02	MF	mice	feces	DF	allergy associated
MF18	MF18	dam feces	dam	feces	B	MFB	W02	MF	mice	feces	DF	allergy associated
MF19	MF19	dam feces	dam	feces	B	MFB	W02	MF	mice	feces	DF	allergy associated
MF2	MF2	dam feces	dam	feces	A	MFA	D02	MF	mice	feces	DF	non-allergy associated
MF20	MF20	dam feces	dam	feces	B	MFB	W02	MF	mice	feces	DF	allergy associated
MF21	MF21	dam feces	dam	feces	B	MFB	W02	MF	mice	feces	DF	allergy associated
MF22	MF22	dam feces	dam	feces	A	MFA	W08	MF	mice	feces	DF	non-allergy associated
MF23	MF23	dam feces	dam	feces	C	MFC	W08	MF	mice	feces	DF	control
MF24	MF24	dam feces	dam	feces	B	MFB	W08	MF	mice	feces	DF	allergy associated
MF25	MF25	dam feces	dam	feces	B	MFB	W08	MF	mice	feces	DF	allergy associated
MF26	MF26	dam feces	dam	feces	B	MFB	W08	MF	mice	feces	DF	allergy associated
MF3	MF3	dam feces	dam	feces	C	MFC	D02	MF	mice	feces	DF	control
MF4	MF4	dam feces	dam	feces	C	MFC	D02	MF	mice	feces	DF	control
MF5	MF5	dam feces	dam	feces	B	MFB	D02	MF	mice	feces	DF	allergy associated
MF6	MF6	dam feces	dam	feces	B	MFB	D02	MF	mice	feces	DF	allergy associated
MF7	MF7	dam feces	dam	feces	B	MFB	D02	MF	mice	feces	DF	allergy associated
MF8	MF8	dam feces	dam	feces	A	MFA	W02	MF	mice	feces	DF	non-allergy associated
MF9	MF9	dam feces	dam	feces	A	MFA	W02	MF	mice	feces	DF	non-allergy associated
PI34	PI34	dam feces	dam	feces	B	MFB	W08	MF	mice	feces	DF	allergy associated
