# Supplementary material for: Impact of early-life human microbiota on the murine host metabolome: insights from a two-generation HMA mouse model and implications for allergic disease
Source: BMC Microbiol. 2025 Sep 16;25:575. doi: 10.1186/s12866-025-04321-9 (PMC12439373; doi:10.1186/s12866-025-04321-9)
Supplement: Supplementary file 4 — Supplementary Material 4. [file 12866_2025_4321_MOESM4_ESM.csv]

	Kingdom	Phylum	Class	Order	Family	Genus	Species
ASV1	Bacteria	Bacteroidota	Bacteroidia	Bacteroidales	Bacteroidaceae	Bacteroides	Genus_Bacteroides
ASV2	Bacteria	Proteobacteria	Gammaproteobacteria	Enterobacterales	Enterobacteriaceae	Escherichia-Shigella	Genus_Escherichia-Shigella
ASV3	Bacteria	Proteobacteria	Gammaproteobacteria	Enterobacterales	Enterobacteriaceae	Escherichia-Shigella	Genus_Escherichia-Shigella
ASV4	Bacteria	Bacteroidota	Bacteroidia	Bacteroidales	Tannerellaceae	Parabacteroides	Genus_Parabacteroides
ASV6	Bacteria	Bacteroidota	Bacteroidia	Bacteroidales	Tannerellaceae	Parabacteroides	distasonis
ASV7	Bacteria	Bacteroidota	Bacteroidia	Bacteroidales	Bacteroidaceae	Bacteroides	Genus_Bacteroides
ASV8	Bacteria	Bacteroidota	Bacteroidia	Bacteroidales	Bacteroidaceae	Bacteroides	Genus_Bacteroides
ASV9	Bacteria	Bacteroidota	Bacteroidia	Bacteroidales	Bacteroidaceae	Bacteroides	Genus_Bacteroides
ASV10	Bacteria	Bacteroidota	Bacteroidia	Bacteroidales	Bacteroidaceae	Bacteroides	thetaiotaomicron
ASV11	Bacteria	Firmicutes	Clostridia	Lachnospirales	Lachnospiraceae	Hungatella	Genus_Hungatella
ASV12	Bacteria	Bacteroidota	Bacteroidia	Bacteroidales	Bacteroidaceae	Bacteroides	Genus_Bacteroides
ASV13	Bacteria	Bacteroidota	Bacteroidia	Bacteroidales	Bacteroidaceae	Bacteroides	fragilis
ASV14	Bacteria	Firmicutes	Bacilli	Lactobacillales	Enterococcaceae	Enterococcus	Genus_Enterococcus
ASV15	Bacteria	Bacteroidota	Bacteroidia	Bacteroidales	Tannerellaceae	Parabacteroides	Genus_Parabacteroides
ASV16	Bacteria	Firmicutes	Bacilli	Erysipelotrichales	Erysipelatoclostridiaceae	Erysipelatoclostridium	Genus_Erysipelatoclostridium
ASV17	Bacteria	Firmicutes	Bacilli	Erysipelotrichales	Erysipelatoclostridiaceae	Erysipelatoclostridium	Genus_Erysipelatoclostridium
ASV18	Bacteria	Firmicutes	Clostridia	Peptostreptococcales-Tissierellales	Peptostreptococcaceae	Clostridioides	Genus_Clostridioides
ASV19	Bacteria	Firmicutes	Bacilli	Erysipelotrichales	Erysipelotrichaceae	[Clostridium] innocuum group	Genus_[Clostridium] innocuum group
ASV20	Bacteria	Bacteroidota	Bacteroidia	Bacteroidales	Tannerellaceae	Parabacteroides	distasonis
ASV21	Bacteria	Firmicutes	Clostridia	Lachnospirales	Lachnospiraceae	Hungatella	hathewayi
ASV22	Bacteria	Firmicutes	Bacilli	Lactobacillales	Enterococcaceae	Enterococcus	Genus_Enterococcus
ASV23	Bacteria	Actinobacteriota	Actinobacteria	Bifidobacteriales	Bifidobacteriaceae	Bifidobacterium	Genus_Bifidobacterium
ASV24	Bacteria	Actinobacteriota	Actinobacteria	Bifidobacteriales	Bifidobacteriaceae	Bifidobacterium	Genus_Bifidobacterium
ASV25	Bacteria	Firmicutes	Clostridia	Peptostreptococcales-Tissierellales	Peptostreptococcaceae	Clostridioides	difficile
ASV27	Bacteria	Firmicutes	Clostridia	Clostridiales	Clostridiaceae	Clostridium sensu stricto 1	Genus_Clostridium sensu stricto 1
ASV28	Bacteria	Firmicutes	Clostridia	Clostridiales	Clostridiaceae	Clostridium sensu stricto 1	neonatale
ASV29	Bacteria	Actinobacteriota	Actinobacteria	Bifidobacteriales	Bifidobacteriaceae	Bifidobacterium	longum
ASV30	Bacteria	Actinobacteriota	Actinobacteria	Bifidobacteriales	Bifidobacteriaceae	Bifidobacterium	longum
ASV31	Bacteria	Firmicutes	Clostridia	Clostridiales	Clostridiaceae	Clostridium sensu stricto 1	Genus_Clostridium sensu stricto 1
ASV32	Bacteria	Firmicutes	Clostridia	Clostridiales	Clostridiaceae	Clostridium sensu stricto 1	Genus_Clostridium sensu stricto 1
ASV33	Bacteria	Firmicutes	Bacilli	Erysipelotrichales	Erysipelotrichaceae	[Clostridium] innocuum group	Genus_[Clostridium] innocuum group
ASV34	Bacteria	Bacteroidota	Bacteroidia	Bacteroidales	Bacteroidaceae	Bacteroides	Genus_Bacteroides
ASV35	Bacteria	Bacteroidota	Bacteroidia	Bacteroidales	Bacteroidaceae	Bacteroides	Genus_Bacteroides
ASV36	Bacteria	Actinobacteriota	Actinobacteria	Bifidobacteriales	Bifidobacteriaceae	Bifidobacterium	Genus_Bifidobacterium
ASV37	Bacteria	Actinobacteriota	Actinobacteria	Bifidobacteriales	Bifidobacteriaceae	Bifidobacterium	Genus_Bifidobacterium
ASV38	Bacteria	Bacteroidota	Bacteroidia	Bacteroidales	Bacteroidaceae	Bacteroides	Genus_Bacteroides
ASV39	Bacteria	Bacteroidota	Bacteroidia	Bacteroidales	Bacteroidaceae	Bacteroides	Genus_Bacteroides
ASV40	Bacteria	Bacteroidota	Bacteroidia	Bacteroidales	Bacteroidaceae	Bacteroides	Genus_Bacteroides
ASV41	Bacteria	Actinobacteriota	Actinobacteria	Bifidobacteriales	Bifidobacteriaceae	Bifidobacterium	Genus_Bifidobacterium
ASV42	Bacteria	Bacteroidota	Bacteroidia	Bacteroidales	Bacteroidaceae	Bacteroides	Genus_Bacteroides
ASV43	Bacteria	Bacteroidota	Bacteroidia	Bacteroidales	Tannerellaceae	Parabacteroides	Genus_Parabacteroides
ASV44	Bacteria	Actinobacteriota	Actinobacteria	Bifidobacteriales	Bifidobacteriaceae	Bifidobacterium	Genus_Bifidobacterium
ASV45	Bacteria	Bacteroidota	Bacteroidia	Bacteroidales	Tannerellaceae	Parabacteroides	Genus_Parabacteroides
ASV46	Bacteria	Bacteroidota	Bacteroidia	Bacteroidales	Tannerellaceae	Parabacteroides	Genus_Parabacteroides
ASV47	Bacteria	Actinobacteriota	Actinobacteria	Bifidobacteriales	Bifidobacteriaceae	Bifidobacterium	breve
ASV48	Bacteria	Bacteroidota	Bacteroidia	Bacteroidales	Tannerellaceae	Parabacteroides	Genus_Parabacteroides
ASV49	Bacteria	Bacteroidota	Bacteroidia	Bacteroidales	Bacteroidaceae	Bacteroides	vulgatus
ASV50	Bacteria	Actinobacteriota	Actinobacteria	Bifidobacteriales	Bifidobacteriaceae	Bifidobacterium	breve
ASV51	Bacteria	Bacteroidota	Bacteroidia	Bacteroidales	Bacteroidaceae	Bacteroides	vulgatus
ASV52	Bacteria	Bacteroidota	Bacteroidia	Bacteroidales	Barnesiellaceae	Coprobacter	Genus_Coprobacter
ASV53	Bacteria	Bacteroidota	Bacteroidia	Bacteroidales	Tannerellaceae	Parabacteroides	Genus_Parabacteroides
ASV54	Bacteria	Bacteroidota	Bacteroidia	Bacteroidales	Tannerellaceae	Parabacteroides	distasonis
ASV55	Bacteria	Bacteroidota	Bacteroidia	Bacteroidales	Tannerellaceae	Parabacteroides	Genus_Parabacteroides
ASV56	Bacteria	Bacteroidota	Bacteroidia	Bacteroidales	Tannerellaceae	Parabacteroides	distasonis
ASV57	Bacteria	Bacteroidota	Bacteroidia	Bacteroidales	Tannerellaceae	Parabacteroides	Genus_Parabacteroides
ASV58	Bacteria	Bacteroidota	Bacteroidia	Bacteroidales	Tannerellaceae	Parabacteroides	distasonis
ASV59	Bacteria	Bacteroidota	Bacteroidia	Bacteroidales	Bacteroidaceae	Bacteroides	Genus_Bacteroides
ASV60	Bacteria	Firmicutes	Clostridia	Clostridiales	Clostridiaceae	Clostridium sensu stricto 1	Genus_Clostridium sensu stricto 1
ASV61	Bacteria	Bacteroidota	Bacteroidia	Bacteroidales	Barnesiellaceae	Coprobacter	fastidiosus
ASV62	Bacteria	Firmicutes	Clostridia	Clostridiales	Clostridiaceae	Clostridium sensu stricto 1	Genus_Clostridium sensu stricto 1
ASV63	Bacteria	Firmicutes	Clostridia	Clostridiales	Clostridiaceae	Clostridium sensu stricto 1	Genus_Clostridium sensu stricto 1
ASV64	Bacteria	Actinobacteriota	Actinobacteria	Bifidobacteriales	Bifidobacteriaceae	Bifidobacterium	Genus_Bifidobacterium
ASV65	Bacteria	Firmicutes	Clostridia	Clostridiales	Clostridiaceae	Clostridium sensu stricto 1	Genus_Clostridium sensu stricto 1
ASV66	Bacteria	Bacteroidota	Bacteroidia	Bacteroidales	Bacteroidaceae	Bacteroides	Genus_Bacteroides
ASV67	Bacteria	Actinobacteriota	Actinobacteria	Bifidobacteriales	Bifidobacteriaceae	Bifidobacterium	Genus_Bifidobacterium
ASV68	Bacteria	Proteobacteria	Gammaproteobacteria	Enterobacterales	Enterobacteriaceae	Escherichia-Shigella	Genus_Escherichia-Shigella
ASV69	Bacteria	Bacteroidota	Bacteroidia	Bacteroidales	Bacteroidaceae	Bacteroides	Genus_Bacteroides
ASV70	Bacteria	Firmicutes	Clostridia	Clostridiales	Clostridiaceae	Clostridium sensu stricto 1	Genus_Clostridium sensu stricto 1
ASV71	Bacteria	Firmicutes	Clostridia	Clostridiales	Clostridiaceae	Clostridium sensu stricto 1	Genus_Clostridium sensu stricto 1
ASV72	Bacteria	Firmicutes	Clostridia	Clostridiales	Clostridiaceae	Clostridium sensu stricto 1	Genus_Clostridium sensu stricto 1
ASV73	Bacteria	Bacteroidota	Bacteroidia	Bacteroidales	Tannerellaceae	Parabacteroides	Genus_Parabacteroides
ASV74	Bacteria	Actinobacteriota	Actinobacteria	Bifidobacteriales	Bifidobacteriaceae	Bifidobacterium	Genus_Bifidobacterium
ASV75	Bacteria	Firmicutes	Clostridia	Clostridiales	Clostridiaceae	Clostridium sensu stricto 1	tertium
ASV76	Bacteria	Firmicutes	Clostridia	Clostridiales	Clostridiaceae	Clostridium sensu stricto 1	Genus_Clostridium sensu stricto 1
ASV77	Bacteria	Firmicutes	Clostridia	Clostridiales	Clostridiaceae	Clostridium sensu stricto 1	Genus_Clostridium sensu stricto 1
ASV78	Bacteria	Bacteroidota	Bacteroidia	Bacteroidales	Bacteroidaceae	Bacteroides	Genus_Bacteroides
ASV79	Bacteria	Bacteroidota	Bacteroidia	Bacteroidales	Bacteroidaceae	Bacteroides	Genus_Bacteroides
ASV80	Bacteria	Proteobacteria	Gammaproteobacteria	Enterobacterales	Enterobacteriaceae	Escherichia-Shigella	Genus_Escherichia-Shigella
ASV81	Bacteria	Proteobacteria	Gammaproteobacteria	Enterobacterales	Enterobacteriaceae	Enterobacter	Genus_Enterobacter
ASV82	Bacteria	Firmicutes	Clostridia	Clostridiales	Clostridiaceae	Clostridium sensu stricto 1	perfringens
ASV83	Bacteria	Proteobacteria	Gammaproteobacteria	Enterobacterales	Enterobacteriaceae	Enterobacter	Genus_Enterobacter
ASV85	Bacteria	Proteobacteria	Gammaproteobacteria	Enterobacterales	Enterobacteriaceae	Escherichia-Shigella	Genus_Escherichia-Shigella
ASV86	Bacteria	Proteobacteria	Gammaproteobacteria	Enterobacterales	Enterobacteriaceae	Escherichia-Shigella	Genus_Escherichia-Shigella
ASV87	Bacteria	Firmicutes	Clostridia	Clostridiales	Clostridiaceae	Clostridium sensu stricto 1	Genus_Clostridium sensu stricto 1
ASV88	Bacteria	Proteobacteria	Gammaproteobacteria	Enterobacterales	Enterobacteriaceae	Enterobacter	Genus_Enterobacter
ASV89	Bacteria	Bacteroidota	Bacteroidia	Bacteroidales	Bacteroidaceae	Bacteroides	Genus_Bacteroides
ASV90	Bacteria	Actinobacteriota	Coriobacteriia	Coriobacteriales	Eggerthellaceae	Eggerthella	Genus_Eggerthella
ASV91	Bacteria	Proteobacteria	Gammaproteobacteria	Enterobacterales	Enterobacteriaceae	Escherichia-Shigella	Genus_Escherichia-Shigella
ASV92	Bacteria	Proteobacteria	Gammaproteobacteria	Enterobacterales	Enterobacteriaceae	Enterobacter	Genus_Enterobacter
ASV93	Bacteria	Proteobacteria	Gammaproteobacteria	Enterobacterales	Enterobacteriaceae	Escherichia-Shigella	Genus_Escherichia-Shigella
ASV94	Bacteria	Actinobacteriota	Coriobacteriia	Coriobacteriales	Eggerthellaceae	Eggerthella	Genus_Eggerthella
ASV95	Bacteria	Firmicutes	Clostridia	Clostridiales	Clostridiaceae	Clostridium sensu stricto 1	Genus_Clostridium sensu stricto 1
ASV96	Bacteria	Proteobacteria	Gammaproteobacteria	Burkholderiales	Comamonadaceae	Acidovorax	Genus_Acidovorax
ASV97	Bacteria	Bacteroidota	Bacteroidia	Bacteroidales	Bacteroidaceae	Bacteroides	Genus_Bacteroides
ASV98	Bacteria	Bacteroidota	Bacteroidia	Bacteroidales	Tannerellaceae	Parabacteroides	Genus_Parabacteroides
ASV99	Bacteria	Proteobacteria	Gammaproteobacteria	Enterobacterales	Enterobacteriaceae	Escherichia-Shigella	Genus_Escherichia-Shigella
ASV100	Bacteria	Bacteroidota	Bacteroidia	Bacteroidales	Bacteroidaceae	Bacteroides	Genus_Bacteroides
ASV101	Bacteria	Proteobacteria	Gammaproteobacteria	Burkholderiales	Comamonadaceae	Acidovorax	Genus_Acidovorax
ASV102	Bacteria	Bacteroidota	Bacteroidia	Bacteroidales	Bacteroidaceae	Bacteroides	Genus_Bacteroides
ASV103	Bacteria	Firmicutes	Bacilli	Staphylococcales	Staphylococcaceae	Staphylococcus	Genus_Staphylococcus
ASV104	Bacteria	Proteobacteria	Gammaproteobacteria	Enterobacterales	Enterobacteriaceae	Escherichia-Shigella	Genus_Escherichia-Shigella
ASV105	Bacteria	Proteobacteria	Gammaproteobacteria	Enterobacterales	Enterobacteriaceae	Escherichia-Shigella	Genus_Escherichia-Shigella
ASV106	Bacteria	Firmicutes	Clostridia	Clostridiales	Clostridiaceae	Clostridium sensu stricto 1	paraputrificum
ASV108	Bacteria	Actinobacteriota	Actinobacteria	Actinomycetales	Actinomycetaceae	Actinomyces	Genus_Actinomyces
ASV109	Bacteria	Firmicutes	Bacilli	Erysipelotrichales	Erysipelotrichaceae	[Clostridium] innocuum group	Genus_[Clostridium] innocuum group
ASV110	Bacteria	Firmicutes	Bacilli	Staphylococcales	Staphylococcaceae	Staphylococcus	Genus_Staphylococcus
ASV112	Bacteria	Proteobacteria	Gammaproteobacteria	Enterobacterales	Enterobacteriaceae	Family_Enterobacteriaceae	Family_Enterobacteriaceae
ASV113	Bacteria	Bacteroidota	Bacteroidia	Bacteroidales	Bacteroidaceae	Bacteroides	Genus_Bacteroides
ASV114	Bacteria	Bacteroidota	Bacteroidia	Bacteroidales	Bacteroidaceae	Bacteroides	faecis
ASV115	Bacteria	Bacteroidota	Bacteroidia	Bacteroidales	Bacteroidaceae	Bacteroides	Genus_Bacteroides
ASV116	Bacteria	Proteobacteria	Gammaproteobacteria	Enterobacterales	Enterobacteriaceae	Klebsiella	Genus_Klebsiella
ASV117	Bacteria	Firmicutes	Clostridia	Clostridiales	Clostridiaceae	Clostridium sensu stricto 1	Genus_Clostridium sensu stricto 1
ASV118	Bacteria	Bacteroidota	Bacteroidia	Bacteroidales	Bacteroidaceae	Bacteroides	Genus_Bacteroides
ASV119	Bacteria	Proteobacteria	Gammaproteobacteria	Burkholderiales	Comamonadaceae	Aquabacterium	Genus_Aquabacterium
ASV120	Bacteria	Proteobacteria	Gammaproteobacteria	Enterobacterales	Enterobacteriaceae	Klebsiella	Genus_Klebsiella
ASV121	Bacteria	Actinobacteriota	Actinobacteria	Actinomycetales	Actinomycetaceae	Actinomyces	urogenitalis
ASV122	Bacteria	Firmicutes	Clostridia	Clostridiales	Clostridiaceae	Clostridium sensu stricto 1	Genus_Clostridium sensu stricto 1
ASV123	Bacteria	Proteobacteria	Gammaproteobacteria	Enterobacterales	Enterobacteriaceae	Klebsiella	Genus_Klebsiella
ASV124	Bacteria	Firmicutes	Clostridia	Clostridiales	Clostridiaceae	Clostridium sensu stricto 1	Genus_Clostridium sensu stricto 1
ASV125	Bacteria	Proteobacteria	Gammaproteobacteria	Burkholderiales	Comamonadaceae	Aquabacterium	Genus_Aquabacterium
ASV126	Bacteria	Proteobacteria	Gammaproteobacteria	Enterobacterales	Alteromonadaceae	Rheinheimera	Genus_Rheinheimera
ASV127	Bacteria	Firmicutes	Clostridia	Lachnospirales	Lachnospiraceae	[Ruminococcus] torques group	Genus_[Ruminococcus] torques group
ASV128	Bacteria	Proteobacteria	Gammaproteobacteria	Enterobacterales	Enterobacteriaceae	Klebsiella	Genus_Klebsiella
ASV129	Bacteria	Proteobacteria	Gammaproteobacteria	Enterobacterales	Alteromonadaceae	Rheinheimera	Genus_Rheinheimera
ASV130	Bacteria	Bacteroidota	Bacteroidia	Bacteroidales	Bacteroidaceae	Bacteroides	Genus_Bacteroides
ASV131	Bacteria	Firmicutes	Clostridia	Clostridiales	Clostridiaceae	Clostridium sensu stricto 1	Genus_Clostridium sensu stricto 1
ASV132	Bacteria	Actinobacteriota	Coriobacteriia	Coriobacteriales	Eggerthellaceae	Eggerthella	Genus_Eggerthella
ASV134	Bacteria	Firmicutes	Clostridia	Clostridiales	Clostridiaceae	Clostridium sensu stricto 1	Genus_Clostridium sensu stricto 1
ASV135	Bacteria	Bacteroidota	Bacteroidia	Bacteroidales	Bacteroidaceae	Bacteroides	Genus_Bacteroides
ASV136	Bacteria	Actinobacteriota	Actinobacteria	Bifidobacteriales	Bifidobacteriaceae	Bifidobacterium	Genus_Bifidobacterium
ASV137	Bacteria	Firmicutes	Bacilli	Lactobacillales	Streptococcaceae	Streptococcus	Genus_Streptococcus
ASV138	Bacteria	Actinobacteriota	Actinobacteria	Bifidobacteriales	Bifidobacteriaceae	Bifidobacterium	bifidum
ASV139	Bacteria	Actinobacteriota	Actinobacteria	Bifidobacteriales	Bifidobacteriaceae	Bifidobacterium	Genus_Bifidobacterium
ASV140	Bacteria	Firmicutes	Clostridia	Lachnospirales	Lachnospiraceae	[Ruminococcus] torques group	Genus_[Ruminococcus] torques group
ASV141	Bacteria	Firmicutes	Clostridia	Clostridiales	Clostridiaceae	Clostridium sensu stricto 1	Genus_Clostridium sensu stricto 1
ASV142	Bacteria	Bacteroidota	Bacteroidia	Bacteroidales	Bacteroidaceae	Bacteroides	Genus_Bacteroides
ASV143	Bacteria	Firmicutes	Clostridia	Clostridiales	Clostridiaceae	Clostridium sensu stricto 1	Genus_Clostridium sensu stricto 1
ASV144	Bacteria	Firmicutes	Bacilli	Staphylococcales	Staphylococcaceae	Staphylococcus	Genus_Staphylococcus
ASV145	Bacteria	Proteobacteria	Gammaproteobacteria	Burkholderiales	Comamonadaceae	Comamonas	Genus_Comamonas
ASV146	Bacteria	Firmicutes	Bacilli	Lactobacillales	Streptococcaceae	Streptococcus	Genus_Streptococcus
ASV147	Bacteria	Actinobacteriota	Coriobacteriia	Coriobacteriales	Eggerthellaceae	Eggerthella	lenta
ASV148	Bacteria	Proteobacteria	Gammaproteobacteria	Enterobacterales	Enterobacteriaceae	Escherichia-Shigella	Genus_Escherichia-Shigella
ASV151	Bacteria	Bacteroidota	Bacteroidia	Bacteroidales	Bacteroidaceae	Bacteroides	Genus_Bacteroides
ASV152	Bacteria	Firmicutes	Clostridia	Lachnospirales	Lachnospiraceae	[Ruminococcus] torques group	Genus_[Ruminococcus] torques group
ASV153	Bacteria	Actinobacteriota	Coriobacteriia	Coriobacteriales	Coriobacteriaceae	Collinsella	aerofaciens
ASV154	Bacteria	Proteobacteria	Gammaproteobacteria	Burkholderiales	Comamonadaceae	Comamonas	Genus_Comamonas
ASV155	Bacteria	Bacteroidota	Bacteroidia	Bacteroidales	Bacteroidaceae	Bacteroides	Genus_Bacteroides
ASV156	Bacteria	Firmicutes	Clostridia	Clostridiales	Clostridiaceae	Clostridium sensu stricto 1	Genus_Clostridium sensu stricto 1
ASV157	Bacteria	Actinobacteriota	Coriobacteriia	Coriobacteriales	Coriobacteriaceae	Collinsella	Genus_Collinsella
ASV158	Bacteria	Actinobacteriota	Actinobacteria	Bifidobacteriales	Bifidobacteriaceae	Bifidobacterium	Genus_Bifidobacterium
ASV159	Bacteria	Proteobacteria	Gammaproteobacteria	Enterobacterales	Enterobacteriaceae	Enterobacter	Genus_Enterobacter
ASV160	Bacteria	Firmicutes	Bacilli	Staphylococcales	Staphylococcaceae	Staphylococcus	Genus_Staphylococcus
ASV161	Bacteria	Firmicutes	Clostridia	Lachnospirales	Lachnospiraceae	Family_Lachnospiraceae	Family_Lachnospiraceae
ASV162	Bacteria	Bacteroidota	Bacteroidia	Bacteroidales	Bacteroidaceae	Bacteroides	intestinalis
ASV164	Bacteria	Firmicutes	Bacilli	Lactobacillales	Enterococcaceae	Enterococcus	Genus_Enterococcus
ASV166	Bacteria	Proteobacteria	Gammaproteobacteria	Xanthomonadales	Xanthomonadaceae	Stenotrophomonas	rhizophila
ASV168	Bacteria	Proteobacteria	Gammaproteobacteria	Enterobacterales	Enterobacteriaceae	Enterobacter	Genus_Enterobacter
ASV169	Bacteria	Proteobacteria	Gammaproteobacteria	Enterobacterales	Enterobacteriaceae	Family_Enterobacteriaceae	Family_Enterobacteriaceae
ASV170	Bacteria	Firmicutes	Bacilli	Lactobacillales	Lactobacillaceae	Lacticaseibacillus	Genus_Lacticaseibacillus
ASV171	Bacteria	Firmicutes	Clostridia	Lachnospirales	Lachnospiraceae	Family_Lachnospiraceae	Family_Lachnospiraceae
ASV172	Bacteria	Bacteroidota	Bacteroidia	Bacteroidales	Tannerellaceae	Parabacteroides	Genus_Parabacteroides
ASV174	Bacteria	Bacteroidota	Bacteroidia	Bacteroidales	Bacteroidaceae	Bacteroides	uniformis
ASV175	Bacteria	Proteobacteria	Gammaproteobacteria	Enterobacterales	Enterobacteriaceae	Klebsiella	Genus_Klebsiella
ASV177	Bacteria	Actinobacteriota	Coriobacteriia	Coriobacteriales	Eggerthellaceae	Eggerthella	Genus_Eggerthella
ASV179	Bacteria	Firmicutes	Clostridia	Clostridiales	Clostridiaceae	Clostridium sensu stricto 1	Genus_Clostridium sensu stricto 1
ASV180	Bacteria	Firmicutes	Bacilli	Bacillales	Planococcaceae	Chryseomicrobium	Genus_Chryseomicrobium
ASV181	Bacteria	Proteobacteria	Gammaproteobacteria	Enterobacterales	Enterobacteriaceae	Klebsiella	Genus_Klebsiella
ASV183	Bacteria	Proteobacteria	Gammaproteobacteria	Xanthomonadales	Xanthomonadaceae	Stenotrophomonas	Genus_Stenotrophomonas
ASV185	Bacteria	Firmicutes	Negativicutes	Veillonellales-Selenomonadales	Veillonellaceae	Veillonella	Genus_Veillonella
ASV186	Bacteria	Firmicutes	Bacilli	Staphylococcales	Staphylococcaceae	Staphylococcus	Genus_Staphylococcus
ASV187	Bacteria	Actinobacteriota	Actinobacteria	Propionibacteriales	Propionibacteriaceae	Cutibacterium	Genus_Cutibacterium
ASV188	Bacteria	Bacteroidota	Bacteroidia	Bacteroidales	Tannerellaceae	Parabacteroides	Genus_Parabacteroides
ASV189	Bacteria	Firmicutes	Bacilli	Staphylococcales	Staphylococcaceae	Staphylococcus	Genus_Staphylococcus
ASV191	Bacteria	Firmicutes	Bacilli	Staphylococcales	Staphylococcaceae	Staphylococcus	Genus_Staphylococcus
ASV192	Bacteria	Firmicutes	Bacilli	Staphylococcales	Staphylococcaceae	Staphylococcus	Genus_Staphylococcus
ASV193	Bacteria	Firmicutes	Negativicutes	Veillonellales-Selenomonadales	Veillonellaceae	Veillonella	Genus_Veillonella
ASV194	Bacteria	Proteobacteria	Gammaproteobacteria	Burkholderiales	Comamonadaceae	Delftia	Genus_Delftia
ASV195	Bacteria	Firmicutes	Bacilli	Staphylococcales	Staphylococcaceae	Staphylococcus	Genus_Staphylococcus
ASV196	Bacteria	Actinobacteriota	Coriobacteriia	Coriobacteriales	Eggerthellaceae	Eggerthella	Genus_Eggerthella
ASV197	Bacteria	Proteobacteria	Gammaproteobacteria	Xanthomonadales	Xanthomonadaceae	Stenotrophomonas	Genus_Stenotrophomonas
ASV199	Bacteria	Firmicutes	Bacilli	Staphylococcales	Staphylococcaceae	Staphylococcus	Genus_Staphylococcus
ASV200	Bacteria	Proteobacteria	Gammaproteobacteria	Burkholderiales	Comamonadaceae	Hydrogenophaga	Genus_Hydrogenophaga
ASV201	Bacteria	Actinobacteriota	Actinobacteria	Corynebacteriales	Corynebacteriaceae	Lawsonella	Genus_Lawsonella
ASV202	Bacteria	Proteobacteria	Gammaproteobacteria	Burkholderiales	Comamonadaceae	Delftia	Genus_Delftia
ASV204	Bacteria	Proteobacteria	Gammaproteobacteria	Enterobacterales	Enterobacteriaceae	Family_Enterobacteriaceae	Family_Enterobacteriaceae
ASV205	Bacteria	Firmicutes	Bacilli	Staphylococcales	Staphylococcaceae	Staphylococcus	Genus_Staphylococcus
ASV206	Bacteria	Firmicutes	Bacilli	Staphylococcales	Staphylococcaceae	Staphylococcus	epidermidis
ASV207	Bacteria	Firmicutes	Negativicutes	Veillonellales-Selenomonadales	Veillonellaceae	Veillonella	Genus_Veillonella
ASV209	Bacteria	Firmicutes	Clostridia	Oscillospirales	Ruminococcaceae	UBA1819	Genus_UBA1819
ASV210	Bacteria	Firmicutes	Bacilli	Lactobacillales	Lactobacillaceae	Lacticaseibacillus	Genus_Lacticaseibacillus
ASV211	Bacteria	Firmicutes	Bacilli	Staphylococcales	Staphylococcaceae	Staphylococcus	Genus_Staphylococcus
ASV212	Bacteria	Firmicutes	Clostridia	Lachnospirales	Lachnospiraceae	Fusicatenibacter	Genus_Fusicatenibacter
ASV213	Bacteria	Firmicutes	Bacilli	Lactobacillales	Carnobacteriaceae	Granulicatella	Genus_Granulicatella
ASV214	Bacteria	Firmicutes	Clostridia	Lachnospirales	Lachnospiraceae	Fusicatenibacter	Genus_Fusicatenibacter
ASV215	Bacteria	Bacteroidota	Bacteroidia	Bacteroidales	Bacteroidaceae	Bacteroides	Genus_Bacteroides
ASV216	Bacteria	Actinobacteriota	Actinobacteria	Propionibacteriales	Propionibacteriaceae	Cutibacterium	Genus_Cutibacterium
ASV217	Bacteria	Actinobacteriota	Coriobacteriia	Coriobacteriales	Coriobacteriaceae	Collinsella	Genus_Collinsella
ASV218	Bacteria	Proteobacteria	Gammaproteobacteria	Enterobacterales	Pasteurellaceae	Haemophilus	Genus_Haemophilus
ASV219	Bacteria	Proteobacteria	Gammaproteobacteria	Enterobacterales	Pasteurellaceae	Haemophilus	Genus_Haemophilus
ASV220	Bacteria	Firmicutes	Clostridia	Clostridiales	Clostridiaceae	Clostridium sensu stricto 1	Genus_Clostridium sensu stricto 1
ASV221	Bacteria	Firmicutes	Bacilli	Erysipelotrichales	Erysipelatoclostridiaceae	Erysipelatoclostridium	Genus_Erysipelatoclostridium
ASV223	Bacteria	Actinobacteriota	Actinobacteria	Corynebacteriales	Corynebacteriaceae	Lawsonella	Genus_Lawsonella
ASV224	Bacteria	Proteobacteria	Gammaproteobacteria	Burkholderiales	Comamonadaceae	Hydrogenophaga	laconesensis
ASV226	Bacteria	Firmicutes	Negativicutes	Veillonellales-Selenomonadales	Veillonellaceae	Veillonella	Genus_Veillonella
ASV227	Bacteria	Firmicutes	Bacilli	Lactobacillales	Carnobacteriaceae	Granulicatella	Genus_Granulicatella
ASV228	Bacteria	Bacteroidota	Bacteroidia	Bacteroidales	Bacteroidaceae	Bacteroides	Genus_Bacteroides
ASV229	Bacteria	Bacteroidota	Bacteroidia	Bacteroidales	Tannerellaceae	Parabacteroides	distasonis
ASV230	Bacteria	Bacteroidota	Bacteroidia	Bacteroidales	Bacteroidaceae	Bacteroides	Genus_Bacteroides
ASV231	Bacteria	Firmicutes	Negativicutes	Veillonellales-Selenomonadales	Veillonellaceae	Veillonella	Genus_Veillonella
ASV232	Bacteria	Actinobacteriota	Actinobacteria	Bifidobacteriales	Bifidobacteriaceae	Bifidobacterium	Genus_Bifidobacterium
ASV233	Bacteria	Firmicutes	Clostridia	Clostridiales	Clostridiaceae	Clostridium sensu stricto 1	Genus_Clostridium sensu stricto 1
ASV234	Bacteria	Actinobacteriota	Actinobacteria	Bifidobacteriales	Bifidobacteriaceae	Bifidobacterium	Genus_Bifidobacterium
ASV235	Bacteria	Firmicutes	Clostridia	Lachnospirales	Lachnospiraceae	Family_Lachnospiraceae	Family_Lachnospiraceae
ASV236	Bacteria	Actinobacteriota	Actinobacteria	Bifidobacteriales	Bifidobacteriaceae	Bifidobacterium	breve
ASV238	Bacteria	Bacteroidota	Bacteroidia	Bacteroidales	Bacteroidaceae	Bacteroides	Genus_Bacteroides
ASV239	Bacteria	Actinobacteriota	Actinobacteria	Corynebacteriales	Corynebacteriaceae	Lawsonella	Genus_Lawsonella
ASV240	Bacteria	Firmicutes	Negativicutes	Veillonellales-Selenomonadales	Veillonellaceae	Veillonella	Genus_Veillonella
ASV242	Bacteria	Proteobacteria	Gammaproteobacteria	Enterobacterales	Enterobacteriaceae	Family_Enterobacteriaceae	Family_Enterobacteriaceae
ASV243	Bacteria	Actinobacteriota	Actinobacteria	Bifidobacteriales	Bifidobacteriaceae	Family_Bifidobacteriaceae	Family_Bifidobacteriaceae
ASV244	Bacteria	Proteobacteria	Gammaproteobacteria	Burkholderiales	Comamonadaceae	Family_Comamonadaceae	Family_Comamonadaceae
ASV245	Bacteria	Proteobacteria	Gammaproteobacteria	Xanthomonadales	Xanthomonadaceae	Stenotrophomonas	Genus_Stenotrophomonas
ASV246	Bacteria	Proteobacteria	Gammaproteobacteria	Enterobacterales	Enterobacteriaceae	Klebsiella	Genus_Klebsiella
ASV249	Bacteria	Bacteroidota	Bacteroidia	Bacteroidales	Bacteroidaceae	Bacteroides	Genus_Bacteroides
ASV250	Bacteria	Bacteroidota	Bacteroidia	Bacteroidales	Bacteroidaceae	Bacteroides	Genus_Bacteroides
ASV251	Bacteria	Firmicutes	Clostridia	Lachnospirales	Lachnospiraceae	Family_Lachnospiraceae	Family_Lachnospiraceae
ASV252	Bacteria	Firmicutes	Clostridia	Clostridiales	Clostridiaceae	Clostridium sensu stricto 1	Genus_Clostridium sensu stricto 1
ASV253	Bacteria	Actinobacteriota	Actinobacteria	Micrococcales	Intrasporangiaceae	Knoellia	Genus_Knoellia
ASV255	Bacteria	Proteobacteria	Alphaproteobacteria	Rhizobiales	Rhizobiaceae	Allorhizobium-Neorhizobium-Pararhizobium-Rhizobium	Genus_Allorhizobium-Neorhizobium-Pararhizobium-Rhizobium
ASV256	Bacteria	Bacteroidota	Bacteroidia	Sphingobacteriales	Sphingobacteriaceae	Sphingobacterium	Genus_Sphingobacterium
ASV257	Bacteria	Bacteroidota	Bacteroidia	Bacteroidales	Bacteroidaceae	Bacteroides	Genus_Bacteroides
ASV258	Bacteria	Firmicutes	Clostridia	Clostridiales	Clostridiaceae	Clostridium sensu stricto 1	Genus_Clostridium sensu stricto 1
ASV259	Bacteria	Deinococcota	Deinococci	Thermales	Thermaceae	Meiothermus	Genus_Meiothermus
ASV262	Bacteria	Firmicutes	Clostridia	Clostridiales	Clostridiaceae	Clostridium sensu stricto 1	Genus_Clostridium sensu stricto 1
ASV263	Bacteria	Bacteroidota	Bacteroidia	Bacteroidales	Bacteroidaceae	Bacteroides	Genus_Bacteroides
ASV264	Bacteria	Firmicutes	Bacilli	Lactobacillales	Lactobacillaceae	Lacticaseibacillus	Genus_Lacticaseibacillus
ASV265	Bacteria	Deinococcota	Deinococci	Thermales	Thermaceae	Meiothermus	silvanus
ASV266	Bacteria	Firmicutes	Clostridia	Oscillospirales	Oscillospiraceae	UCG-002	Genus_UCG-002
ASV267	Bacteria	Bacteroidota	Bacteroidia	Sphingobacteriales	Sphingobacteriaceae	Sphingobacterium	multivorum
ASV268	Bacteria	Firmicutes	Clostridia	Clostridiales	Clostridiaceae	Clostridium sensu stricto 1	Genus_Clostridium sensu stricto 1
ASV270	Bacteria	Firmicutes	Bacilli	Bacillales	Planococcaceae	Family_Planococcaceae	Family_Planococcaceae
ASV271	Bacteria	Firmicutes	Bacilli	Bacillales	Planococcaceae	Chryseomicrobium	Genus_Chryseomicrobium
ASV272	Bacteria	Proteobacteria	Gammaproteobacteria	Burkholderiales	Oxalobacteraceae	Massilia	Genus_Massilia
ASV273	Bacteria	Proteobacteria	Gammaproteobacteria	Xanthomonadales	Xanthomonadaceae	Stenotrophomonas	Genus_Stenotrophomonas
ASV274	Bacteria	Firmicutes	Clostridia	Clostridiales	Clostridiaceae	Clostridium sensu stricto 1	Genus_Clostridium sensu stricto 1
ASV275	Bacteria	Firmicutes	Clostridia	Clostridiales	Clostridiaceae	Clostridium sensu stricto 1	Genus_Clostridium sensu stricto 1
ASV276	Bacteria	Firmicutes	Clostridia	Clostridiales	Clostridiaceae	Family_Clostridiaceae	Family_Clostridiaceae
ASV278	Bacteria	Actinobacteriota	Coriobacteriia	Coriobacteriales	Coriobacteriaceae	Collinsella	Genus_Collinsella
ASV279	Bacteria	Firmicutes	Clostridia	Oscillospirales	Ruminococcaceae	UBA1819	Genus_UBA1819
ASV280	Bacteria	Bacteroidota	Bacteroidia	Bacteroidales	Tannerellaceae	Parabacteroides	Genus_Parabacteroides
ASV281	Bacteria	Proteobacteria	Gammaproteobacteria	Enterobacterales	Enterobacteriaceae	Family_Enterobacteriaceae	Family_Enterobacteriaceae
ASV282	Bacteria	Proteobacteria	Alphaproteobacteria	Rhizobiales	Rhizobiaceae	Allorhizobium-Neorhizobium-Pararhizobium-Rhizobium	Genus_Allorhizobium-Neorhizobium-Pararhizobium-Rhizobium
ASV283	Bacteria	Proteobacteria	Gammaproteobacteria	Burkholderiales	Comamonadaceae	Aquabacterium	Genus_Aquabacterium
ASV284	Bacteria	Actinobacteriota	Coriobacteriia	Coriobacteriales	Coriobacteriaceae	Collinsella	Genus_Collinsella
ASV285	Bacteria	Bacteroidota	Bacteroidia	Bacteroidales	Bacteroidaceae	Bacteroides	Genus_Bacteroides
ASV286	Bacteria	Firmicutes	Clostridia	Clostridiales	Clostridiaceae	Clostridium sensu stricto 1	Genus_Clostridium sensu stricto 1
ASV287	Bacteria	Firmicutes	Bacilli	Erysipelotrichales	Erysipelotrichaceae	[Clostridium] innocuum group	Genus_[Clostridium] innocuum group
ASV288	Bacteria	Actinobacteriota	Actinobacteria	Bifidobacteriales	Bifidobacteriaceae	Bifidobacterium	Genus_Bifidobacterium
ASV289	Bacteria	Actinobacteriota	Actinobacteria	Bifidobacteriales	Bifidobacteriaceae	Bifidobacterium	Genus_Bifidobacterium
ASV290	Bacteria	Proteobacteria	Gammaproteobacteria	Enterobacterales	Enterobacteriaceae	Klebsiella	Genus_Klebsiella
ASV291	Bacteria	Firmicutes	Clostridia	Clostridiales	Clostridiaceae	Clostridium sensu stricto 1	Genus_Clostridium sensu stricto 1
ASV293	Bacteria	Actinobacteriota	Actinobacteria	Actinomycetales	Actinomycetaceae	Varibaculum	cambriense
ASV294	Bacteria	Proteobacteria	Gammaproteobacteria	Enterobacterales	Enterobacteriaceae	Enterobacter	Genus_Enterobacter
ASV295	Bacteria	Firmicutes	Bacilli	Erysipelotrichales	Erysipelotrichaceae	[Clostridium] innocuum group	Genus_[Clostridium] innocuum group
ASV297	Bacteria	Bacteroidota	Bacteroidia	Bacteroidales	Bacteroidaceae	Bacteroides	Genus_Bacteroides
ASV298	Bacteria	Proteobacteria	Gammaproteobacteria	Xanthomonadales	Xanthomonadaceae	Stenotrophomonas	Genus_Stenotrophomonas
ASV299	Bacteria	Firmicutes	Clostridia	Clostridiales	Clostridiaceae	Clostridium sensu stricto 1	Genus_Clostridium sensu stricto 1
ASV300	Bacteria	Proteobacteria	Gammaproteobacteria	Enterobacterales	Enterobacteriaceae	Aquamonas	Genus_Aquamonas
ASV301	Bacteria	Bacteroidota	Bacteroidia	Bacteroidales	Tannerellaceae	Parabacteroides	merdae
ASV302	Bacteria	Actinobacteriota	Actinobacteria	Corynebacteriales	Mycobacteriaceae	Mycobacterium	Genus_Mycobacterium
ASV303	Bacteria	Firmicutes	Clostridia	Clostridiales	Clostridiaceae	Clostridium sensu stricto 1	Genus_Clostridium sensu stricto 1
ASV304	Bacteria	Deinococcota	Deinococci	Thermales	Thermaceae	Meiothermus	Genus_Meiothermus
ASV305	Bacteria	Bacteroidota	Bacteroidia	Bacteroidales	Tannerellaceae	Parabacteroides	Genus_Parabacteroides
ASV306	Bacteria	Proteobacteria	Gammaproteobacteria	Enterobacterales	Enterobacteriaceae	Escherichia-Shigella	Genus_Escherichia-Shigella
ASV308	Bacteria	Proteobacteria	Gammaproteobacteria	Enterobacterales	Enterobacteriaceae	Escherichia-Shigella	Genus_Escherichia-Shigella
ASV309	Bacteria	Proteobacteria	Gammaproteobacteria	Burkholderiales	Comamonadaceae	Comamonas	Genus_Comamonas
ASV310	Bacteria	Proteobacteria	Gammaproteobacteria	Enterobacterales	Alteromonadaceae	Rheinheimera	Genus_Rheinheimera
ASV311	Bacteria	Proteobacteria	Gammaproteobacteria	Burkholderiales	Comamonadaceae	Tepidimonas	Genus_Tepidimonas
ASV312	Bacteria	Bacteroidota	Bacteroidia	Bacteroidales	Bacteroidaceae	Bacteroides	Genus_Bacteroides
ASV314	Bacteria	Firmicutes	Negativicutes	Veillonellales-Selenomonadales	Veillonellaceae	Veillonella	Genus_Veillonella
ASV317	Bacteria	Proteobacteria	Gammaproteobacteria	Burkholderiales	Comamonadaceae	Comamonas	aquatica
ASV318	Bacteria	Firmicutes	Clostridia	Lachnospirales	Lachnospiraceae	Hungatella	Genus_Hungatella
ASV319	Bacteria	Firmicutes	Bacilli	Lactobacillales	Lactobacillaceae	Lactobacillus	Genus_Lactobacillus
ASV320	Bacteria	Firmicutes	Clostridia	Lachnospirales	Lachnospiraceae	Fusicatenibacter	Genus_Fusicatenibacter
ASV321	Bacteria	Actinobacteriota	Coriobacteriia	Coriobacteriales	Coriobacteriaceae	Collinsella	Genus_Collinsella
ASV323	Bacteria	Firmicutes	Clostridia	Clostridiales	Clostridiaceae	Clostridium sensu stricto 1	Genus_Clostridium sensu stricto 1
ASV324	Bacteria	Firmicutes	Clostridia	Lachnospirales	Lachnospiraceae	Fusicatenibacter	saccharivorans
ASV326	Bacteria	Proteobacteria	Gammaproteobacteria	Enterobacterales	Enterobacteriaceae	Family_Enterobacteriaceae	Family_Enterobacteriaceae
ASV327	Bacteria	Proteobacteria	Gammaproteobacteria	Enterobacterales	Enterobacteriaceae	Klebsiella	Genus_Klebsiella
ASV328	Bacteria	Proteobacteria	Gammaproteobacteria	Enterobacterales	Aeromonadaceae	Aeromonas	Genus_Aeromonas
ASV329	Bacteria	Actinobacteriota	Actinobacteria	Corynebacteriales	Corynebacteriaceae	Lawsonella	Genus_Lawsonella
ASV330	Bacteria	Firmicutes	Negativicutes	Veillonellales-Selenomonadales	Veillonellaceae	Veillonella	dispar
ASV332	Bacteria	Bacteroidota	Bacteroidia	Bacteroidales	Bacteroidaceae	Bacteroides	Genus_Bacteroides
ASV334	Bacteria	Proteobacteria	Gammaproteobacteria	Enterobacterales	Enterobacteriaceae	Aquamonas	Genus_Aquamonas
ASV336	Bacteria	Proteobacteria	Gammaproteobacteria	Xanthomonadales	Xanthomonadaceae	Stenotrophomonas	Genus_Stenotrophomonas
ASV337	Bacteria	Proteobacteria	Gammaproteobacteria	Burkholderiales	Oxalobacteraceae	Massilia	Genus_Massilia
ASV338	Bacteria	Bacteroidota	Bacteroidia	Bacteroidales	Bacteroidaceae	Bacteroides	Genus_Bacteroides
ASV339	Bacteria	Actinobacteriota	Actinobacteria	Bifidobacteriales	Bifidobacteriaceae	Family_Bifidobacteriaceae	Family_Bifidobacteriaceae
ASV342	Bacteria	Proteobacteria	Gammaproteobacteria	Xanthomonadales	Xanthomonadaceae	Stenotrophomonas	maltophilia
ASV344	Bacteria	Proteobacteria	Gammaproteobacteria	Enterobacterales	Alteromonadaceae	Rheinheimera	Genus_Rheinheimera
ASV345	Bacteria	Bacteroidota	Bacteroidia	Bacteroidales	Bacteroidaceae	Bacteroides	Genus_Bacteroides
ASV346	Bacteria	Bacteroidota	Bacteroidia	Sphingobacteriales	Sphingobacteriaceae	Sphingobacterium	Genus_Sphingobacterium
ASV347	Bacteria	Bacteroidota	Bacteroidia	Bacteroidales	Bacteroidaceae	Bacteroides	Genus_Bacteroides
ASV348	Bacteria	Bacteroidota	Bacteroidia	Bacteroidales	Bacteroidaceae	Bacteroides	Genus_Bacteroides
ASV349	Bacteria	Actinobacteriota	Coriobacteriia	Coriobacteriales	Eggerthellaceae	Eggerthella	Genus_Eggerthella
ASV351	Bacteria	Firmicutes	Clostridia	Oscillospirales	Oscillospiraceae	UCG-002	Genus_UCG-002
ASV352	Bacteria	Actinobacteriota	Actinobacteria	Bifidobacteriales	Bifidobacteriaceae	Family_Bifidobacteriaceae	Family_Bifidobacteriaceae
ASV353	Bacteria	Firmicutes	Bacilli	Lactobacillales	Streptococcaceae	Streptococcus	Genus_Streptococcus
ASV354	Bacteria	Firmicutes	Clostridia	Clostridiales	Clostridiaceae	Clostridium sensu stricto 1	Genus_Clostridium sensu stricto 1
ASV355	Bacteria	Actinobacteriota	Coriobacteriia	Coriobacteriales	Eggerthellaceae	Eggerthella	Genus_Eggerthella
ASV358	Bacteria	Bacteroidota	Bacteroidia	Bacteroidales	Bacteroidaceae	Bacteroides	Genus_Bacteroides
ASV359	Bacteria	Proteobacteria	Gammaproteobacteria	Enterobacterales	Alteromonadaceae	Rheinheimera	Genus_Rheinheimera
ASV360	Bacteria	Actinobacteriota	Actinobacteria	Micrococcales	Intrasporangiaceae	Knoellia	Genus_Knoellia
ASV362	Bacteria	Bacteroidota	Bacteroidia	Bacteroidales	Bacteroidaceae	Bacteroides	Genus_Bacteroides
ASV363	Bacteria	Firmicutes	Clostridia	Clostridiales	Clostridiaceae	Family_Clostridiaceae	Family_Clostridiaceae
ASV364	Bacteria	Proteobacteria	Gammaproteobacteria	Burkholderiales	Chromobacteriaceae	Vogesella	perlucida
ASV365	Bacteria	Firmicutes	Bacilli	Lactobacillales	Lactobacillaceae	Weissella	Genus_Weissella
ASV366	Bacteria	Bacteroidota	Bacteroidia	Sphingobacteriales	Sphingobacteriaceae	Sphingobacterium	siyangense
ASV369	Bacteria	Proteobacteria	Gammaproteobacteria	Pseudomonadales	Moraxellaceae	Acinetobacter	Genus_Acinetobacter
ASV370	Bacteria	Actinobacteriota	Actinobacteria	Corynebacteriales	Nocardiaceae	Rhodococcus	Genus_Rhodococcus
ASV371	Bacteria	Actinobacteriota	Actinobacteria	Corynebacteriales	Mycobacteriaceae	Mycobacterium	Genus_Mycobacterium
ASV373	Bacteria	Firmicutes	Bacilli	Staphylococcales	Staphylococcaceae	Staphylococcus	Genus_Staphylococcus
ASV374	Bacteria	Proteobacteria	Gammaproteobacteria	Burkholderiales	Chromobacteriaceae	Vogesella	Genus_Vogesella
ASV375	Bacteria	Proteobacteria	Gammaproteobacteria	Burkholderiales	Comamonadaceae	Tepidimonas	Genus_Tepidimonas
ASV376	Bacteria	Bacteroidota	Bacteroidia	Bacteroidales	Bacteroidaceae	Bacteroides	Genus_Bacteroides
ASV377	Bacteria	Actinobacteriota	Actinobacteria	Bifidobacteriales	Bifidobacteriaceae	Bifidobacterium	Genus_Bifidobacterium
ASV378	Bacteria	Bacteroidota	Bacteroidia	Bacteroidales	Bacteroidaceae	Bacteroides	Genus_Bacteroides
ASV379	Bacteria	Bacteroidota	Bacteroidia	Bacteroidales	Barnesiellaceae	Coprobacter	Genus_Coprobacter
ASV381	Bacteria	Bacteroidota	Bacteroidia	Bacteroidales	Bacteroidaceae	Bacteroides	uniformis
ASV382	Bacteria	Bacteroidota	Bacteroidia	Bacteroidales	Tannerellaceae	Parabacteroides	Genus_Parabacteroides
ASV385	Bacteria	Proteobacteria	Gammaproteobacteria	Enterobacterales	Enterobacteriaceae	Klebsiella	Genus_Klebsiella
ASV386	Bacteria	Actinobacteriota	Actinobacteria	Micrococcales	Sanguibacteraceae	Sanguibacter-Flavimobilis	Genus_Sanguibacter-Flavimobilis
ASV389	Bacteria	Bacteroidota	Bacteroidia	Bacteroidales	Bacteroidaceae	Bacteroides	Genus_Bacteroides
ASV391	Bacteria	Actinobacteriota	Actinobacteria	Bifidobacteriales	Bifidobacteriaceae	Bifidobacterium	Genus_Bifidobacterium
ASV392	Bacteria	Actinobacteriota	Actinobacteria	Micrococcales	Sanguibacteraceae	Sanguibacter-Flavimobilis	Genus_Sanguibacter-Flavimobilis
ASV394	Bacteria	Firmicutes	Bacilli	Lactobacillales	Lactobacillaceae	Lacticaseibacillus	Genus_Lacticaseibacillus
ASV396	Bacteria	Proteobacteria	Gammaproteobacteria	Burkholderiales	Oxalobacteraceae	Noviherbaspirillum	Genus_Noviherbaspirillum
ASV397	Bacteria	Actinobacteriota	Actinobacteria	Bifidobacteriales	Bifidobacteriaceae	Bifidobacterium	Genus_Bifidobacterium
ASV398	Bacteria	Bacteroidota	Bacteroidia	Bacteroidales	Bacteroidaceae	Bacteroides	Genus_Bacteroides
ASV399	Bacteria	Bacteroidota	Bacteroidia	Sphingobacteriales	Sphingobacteriaceae	Sphingobacterium	Genus_Sphingobacterium
ASV400	Bacteria	Proteobacteria	Alphaproteobacteria	Rhizobiales	Hyphomicrobiaceae	Hyphomicrobium	facile
ASV401	Bacteria	Actinobacteriota	Actinobacteria	Bifidobacteriales	Bifidobacteriaceae	Bifidobacterium	Genus_Bifidobacterium
ASV403	Bacteria	Firmicutes	Clostridia	Peptostreptococcales-Tissierellales	Family XI	Finegoldia	Genus_Finegoldia
ASV404	Bacteria	Proteobacteria	Alphaproteobacteria	Caulobacterales	Caulobacteraceae	Brevundimonas	Genus_Brevundimonas
ASV405	Bacteria	Proteobacteria	Gammaproteobacteria	Pseudomonadales	Moraxellaceae	Acinetobacter	Genus_Acinetobacter
ASV407	Bacteria	Bacteroidota	Bacteroidia	Sphingobacteriales	env.OPS 17	Family_env.OPS 17	Family_env.OPS 17
ASV408	Bacteria	Actinobacteriota	Actinobacteria	Bifidobacteriales	Bifidobacteriaceae	Bifidobacterium	Genus_Bifidobacterium
ASV410	Bacteria	Proteobacteria	Gammaproteobacteria	Burkholderiales	Comamonadaceae	Pelomonas	Genus_Pelomonas
ASV411	Bacteria	Proteobacteria	Gammaproteobacteria	Enterobacterales	Alteromonadaceae	Rheinheimera	Genus_Rheinheimera
ASV412	Bacteria	Firmicutes	Clostridia	Oscillospirales	Oscillospiraceae	UCG-002	Genus_UCG-002
ASV416	Bacteria	Firmicutes	Bacilli	Lactobacillales	Streptococcaceae	Streptococcus	Genus_Streptococcus
ASV418	Bacteria	Bacteroidota	Bacteroidia	Sphingobacteriales	Sphingobacteriaceae	Sphingobacterium	Genus_Sphingobacterium
ASV420	Bacteria	Actinobacteriota	Coriobacteriia	Coriobacteriales	Eggerthellaceae	Eggerthella	Genus_Eggerthella
ASV421	Bacteria	Proteobacteria	Alphaproteobacteria	Rhizobiales	Rhizobiaceae	Allorhizobium-Neorhizobium-Pararhizobium-Rhizobium	Genus_Allorhizobium-Neorhizobium-Pararhizobium-Rhizobium
ASV422	Bacteria	Proteobacteria	Gammaproteobacteria	Xanthomonadales	Xanthomonadaceae	Stenotrophomonas	Genus_Stenotrophomonas
ASV425	Bacteria	Bacteroidota	Bacteroidia	Bacteroidales	Bacteroidaceae	Bacteroides	Genus_Bacteroides
ASV426	Bacteria	Proteobacteria	Alphaproteobacteria	Sphingomonadales	Sphingomonadaceae	Novosphingobium	Genus_Novosphingobium
ASV427	Bacteria	Bacteroidota	Bacteroidia	Bacteroidales	Bacteroidaceae	Bacteroides	Genus_Bacteroides
ASV428	Bacteria	Proteobacteria	Gammaproteobacteria	Pseudomonadales	Moraxellaceae	Acinetobacter	Genus_Acinetobacter
ASV430	Bacteria	Firmicutes	Bacilli	Staphylococcales	Staphylococcaceae	Staphylococcus	Genus_Staphylococcus
ASV431	Bacteria	Proteobacteria	Alphaproteobacteria	Rhodobacterales	Rhodobacteraceae	Family_Rhodobacteraceae	Family_Rhodobacteraceae
ASV432	Bacteria	Proteobacteria	Gammaproteobacteria	Enterobacterales	Enterobacteriaceae	Escherichia-Shigella	Genus_Escherichia-Shigella
ASV433	Bacteria	Firmicutes	Clostridia	Clostridiales	Clostridiaceae	Family_Clostridiaceae	Family_Clostridiaceae
ASV436	Bacteria	Proteobacteria	Gammaproteobacteria	Enterobacterales	Enterobacteriaceae	Escherichia-Shigella	Genus_Escherichia-Shigella
ASV438	Bacteria	Bacteroidota	Bacteroidia	Bacteroidales	Bacteroidaceae	Bacteroides	Genus_Bacteroides
ASV440	Bacteria	Firmicutes	Clostridia	Lachnospirales	Lachnospiraceae	Moryella	Genus_Moryella
ASV442	Bacteria	Firmicutes	Bacilli	Lactobacillales	Streptococcaceae	Streptococcus	Genus_Streptococcus
ASV443	Bacteria	Bacteroidota	Bacteroidia	Bacteroidales	Tannerellaceae	Parabacteroides	distasonis
ASV444	Bacteria	Proteobacteria	Gammaproteobacteria	Burkholderiales	Oxalobacteraceae	Massilia	Genus_Massilia
ASV445	Bacteria	Firmicutes	Bacilli	Staphylococcales	Staphylococcaceae	Staphylococcus	Genus_Staphylococcus
ASV450	Bacteria	Bacteroidota	Bacteroidia	Bacteroidales	Tannerellaceae	Parabacteroides	Genus_Parabacteroides
ASV451	Bacteria	Firmicutes	Clostridia	Oscillospirales	Ruminococcaceae	UBA1819	Genus_UBA1819
ASV455	Bacteria	Proteobacteria	Gammaproteobacteria	Enterobacterales	Enterobacteriaceae	Escherichia-Shigella	Genus_Escherichia-Shigella
ASV457	Bacteria	Actinobacteriota	Actinobacteria	Actinomycetales	Actinomycetaceae	Varibaculum	Genus_Varibaculum
ASV458	Bacteria	Firmicutes	Bacilli	Erysipelotrichales	Erysipelatoclostridiaceae	Erysipelatoclostridium	Genus_Erysipelatoclostridium
ASV459	Bacteria	Proteobacteria	Gammaproteobacteria	Enterobacterales	Alteromonadaceae	Rheinheimera	Genus_Rheinheimera
ASV463	Bacteria	Firmicutes	Clostridia	Peptostreptococcales-Tissierellales	Peptostreptococcaceae	Asaccharospora	Genus_Asaccharospora
ASV464	Bacteria	Proteobacteria	Gammaproteobacteria	Enterobacterales	Aeromonadaceae	Aeromonas	Genus_Aeromonas
ASV465	Bacteria	Bacteroidota	Bacteroidia	Bacteroidales	Bacteroidaceae	Bacteroides	Genus_Bacteroides
ASV466	Bacteria	Bacteroidota	Bacteroidia	Bacteroidales	Bacteroidaceae	Bacteroides	Genus_Bacteroides
ASV467	Bacteria	Proteobacteria	Alphaproteobacteria	Rhodobacterales	Rhodobacteraceae	Falsirhodobacter	Genus_Falsirhodobacter
ASV468	Bacteria	Actinobacteriota	Coriobacteriia	Coriobacteriales	Eggerthellaceae	Eggerthella	lenta
ASV469	Bacteria	Actinobacteriota	Coriobacteriia	Coriobacteriales	Coriobacteriaceae	Collinsella	Genus_Collinsella
ASV471	Bacteria	Firmicutes	Clostridia	Peptostreptococcales-Tissierellales	Peptostreptococcaceae	Asaccharospora	Genus_Asaccharospora
ASV472	Bacteria	Proteobacteria	Alphaproteobacteria	Sphingomonadales	Sphingomonadaceae	Novosphingobium	Genus_Novosphingobium
ASV474	Bacteria	Actinobacteriota	Actinobacteria	Bifidobacteriales	Bifidobacteriaceae	Bifidobacterium	Genus_Bifidobacterium
ASV476	Bacteria	Proteobacteria	Gammaproteobacteria	Burkholderiales	Comamonadaceae	Aquabacterium	Genus_Aquabacterium
ASV480	Bacteria	Proteobacteria	Gammaproteobacteria	Burkholderiales	Comamonadaceae	Pelomonas	Genus_Pelomonas
ASV485	Bacteria	Actinobacteriota	Coriobacteriia	Coriobacteriales	Coriobacteriaceae	Collinsella	Genus_Collinsella
ASV486	Bacteria	Actinobacteriota	Coriobacteriia	Coriobacteriales	Coriobacteriaceae	Collinsella	Genus_Collinsella
ASV487	Bacteria	Bacteroidota	Bacteroidia	Bacteroidales	Tannerellaceae	Parabacteroides	Genus_Parabacteroides
ASV489	Bacteria	Proteobacteria	Gammaproteobacteria	Burkholderiales	Oxalobacteraceae	Noviherbaspirillum	Genus_Noviherbaspirillum
ASV490	Bacteria	Proteobacteria	Gammaproteobacteria	Burkholderiales	Oxalobacteraceae	Massilia	Genus_Massilia
ASV491	Bacteria	Proteobacteria	Gammaproteobacteria	Burkholderiales	Comamonadaceae	Acidovorax	Genus_Acidovorax
ASV492	Bacteria	Proteobacteria	Gammaproteobacteria	Burkholderiales	Oxalobacteraceae	Massilia	Genus_Massilia
ASV496	Bacteria	Firmicutes	Bacilli	Lactobacillales	Lactobacillaceae	Lacticaseibacillus	Genus_Lacticaseibacillus
ASV498	Bacteria	Proteobacteria	Alphaproteobacteria	Caulobacterales	Caulobacteraceae	PMMR1	Genus_PMMR1
ASV499	Bacteria	Firmicutes	Bacilli	Bacillales	Planococcaceae	Planomicrobium	Genus_Planomicrobium
ASV500	Bacteria	Proteobacteria	Alphaproteobacteria	Rhizobiales	Rhizobiaceae	Allorhizobium-Neorhizobium-Pararhizobium-Rhizobium	Genus_Allorhizobium-Neorhizobium-Pararhizobium-Rhizobium
ASV501	Bacteria	Firmicutes	Clostridia	Lachnospirales	Lachnospiraceae	Moryella	Genus_Moryella
ASV502	Bacteria	Firmicutes	Bacilli	Lactobacillales	Enterococcaceae	Enterococcus	durans
ASV503	Bacteria	Bacteroidota	Bacteroidia	Bacteroidales	Bacteroidaceae	Bacteroides	Genus_Bacteroides
ASV507	Bacteria	Firmicutes	Clostridia	Lachnospirales	Lachnospiraceae	Hungatella	Genus_Hungatella
ASV508	Bacteria	Proteobacteria	Gammaproteobacteria	Enterobacterales	Enterobacteriaceae	Escherichia-Shigella	Genus_Escherichia-Shigella
ASV509	Bacteria	Proteobacteria	Gammaproteobacteria	Pseudomonadales	Moraxellaceae	Acinetobacter	Genus_Acinetobacter
ASV510	Bacteria	Firmicutes	Clostridia	Clostridiales	Clostridiaceae	Clostridium sensu stricto 1	Genus_Clostridium sensu stricto 1
ASV511	Bacteria	Firmicutes	Bacilli	Erysipelotrichales	Erysipelatoclostridiaceae	Erysipelatoclostridium	ramosum
ASV514	Bacteria	Proteobacteria	Gammaproteobacteria	Burkholderiales	Oxalobacteraceae	Noviherbaspirillum	Genus_Noviherbaspirillum
ASV515	Bacteria	Firmicutes	Clostridia	Lachnospirales	Lachnospiraceae	Moryella	Genus_Moryella
ASV517	Bacteria	Bacteroidota	Bacteroidia	Bacteroidales	Bacteroidaceae	Bacteroides	Genus_Bacteroides
ASV518	Bacteria	Firmicutes	Bacilli	Lactobacillales	Streptococcaceae	Streptococcus	Genus_Streptococcus
ASV519	Bacteria	Bacteroidota	Bacteroidia	Bacteroidales	Bacteroidaceae	Bacteroides	stercoris
ASV521	Bacteria	Proteobacteria	Gammaproteobacteria	Burkholderiales	Sutterellaceae	Sutterella	Genus_Sutterella
ASV522	Bacteria	Actinobacteriota	Actinobacteria	Corynebacteriales	Nocardiaceae	Rhodococcus	Genus_Rhodococcus
ASV527	Bacteria	Actinobacteriota	Actinobacteria	Actinomycetales	Actinomycetaceae	Actinomyces	Genus_Actinomyces
ASV528	Bacteria	Bacteroidota	Bacteroidia	Bacteroidales	Tannerellaceae	Parabacteroides	Genus_Parabacteroides
ASV529	Bacteria	Firmicutes	Clostridia	Peptostreptococcales-Tissierellales	Peptostreptococcaceae	Asaccharospora	Genus_Asaccharospora
ASV531	Bacteria	Firmicutes	Bacilli	Lactobacillales	Lactobacillaceae	Lacticaseibacillus	Genus_Lacticaseibacillus
ASV533	Bacteria	Proteobacteria	Gammaproteobacteria	Burkholderiales	Comamonadaceae	Aquabacterium	Genus_Aquabacterium
ASV534	Bacteria	Proteobacteria	Gammaproteobacteria	Burkholderiales	Comamonadaceae	Acidovorax	Genus_Acidovorax
ASV542	Bacteria	Proteobacteria	Gammaproteobacteria	Enterobacterales	Enterobacteriaceae	Escherichia-Shigella	Genus_Escherichia-Shigella
ASV543	Bacteria	Proteobacteria	Gammaproteobacteria	Burkholderiales	Comamonadaceae	Aquincola	Genus_Aquincola
ASV544	Bacteria	Firmicutes	Clostridia	Lachnospirales	Lachnospiraceae	[Eubacterium] eligens group	Genus_[Eubacterium] eligens group
ASV545	Bacteria	Proteobacteria	Gammaproteobacteria	Enterobacterales	Alteromonadaceae	Rheinheimera	Genus_Rheinheimera
ASV546	Bacteria	Proteobacteria	Alphaproteobacteria	Rhodobacterales	Rhodobacteraceae	Paracoccus	Genus_Paracoccus
ASV547	Bacteria	Proteobacteria	Gammaproteobacteria	Burkholderiales	Comamonadaceae	Aquabacterium	Genus_Aquabacterium
ASV549	Bacteria	Firmicutes	Bacilli	Erysipelotrichales	Erysipelatoclostridiaceae	Erysipelatoclostridium	Genus_Erysipelatoclostridium
ASV550	Bacteria	Firmicutes	Bacilli	Lactobacillales	Lactobacillaceae	Lactobacillus	Genus_Lactobacillus
ASV553	Bacteria	Actinobacteriota	Actinobacteria	Bifidobacteriales	Bifidobacteriaceae	Bifidobacterium	Genus_Bifidobacterium
ASV554	Bacteria	Proteobacteria	Alphaproteobacteria	Caulobacterales	Caulobacteraceae	PMMR1	Genus_PMMR1
ASV555	Bacteria	Proteobacteria	Gammaproteobacteria	Burkholderiales	Comamonadaceae	Family_Comamonadaceae	Family_Comamonadaceae
ASV556	Bacteria	Proteobacteria	Gammaproteobacteria	Enterobacterales	Enterobacteriaceae	Escherichia-Shigella	Genus_Escherichia-Shigella
ASV558	Bacteria	Bacteroidota	Bacteroidia	Bacteroidales	Bacteroidaceae	Bacteroides	Genus_Bacteroides
ASV562	Bacteria	Bacteroidota	Bacteroidia	Bacteroidales	Tannerellaceae	Parabacteroides	Genus_Parabacteroides
ASV563	Bacteria	Firmicutes	Bacilli	Erysipelotrichales	Erysipelotrichaceae	[Clostridium] innocuum group	Genus_[Clostridium] innocuum group
ASV565	Bacteria	Firmicutes	Bacilli	Bacillales	Planococcaceae	Planomicrobium	Genus_Planomicrobium
ASV566	Bacteria	Proteobacteria	Gammaproteobacteria	Enterobacterales	Alteromonadaceae	Rheinheimera	Genus_Rheinheimera
ASV567	Bacteria	Proteobacteria	Alphaproteobacteria	Rhizobiales	Rhizobiaceae	Allorhizobium-Neorhizobium-Pararhizobium-Rhizobium	Genus_Allorhizobium-Neorhizobium-Pararhizobium-Rhizobium
ASV568	Bacteria	Proteobacteria	Gammaproteobacteria	Burkholderiales	Sutterellaceae	Sutterella	wadsworthensis
ASV569	Bacteria	Firmicutes	Clostridia	Oscillospirales	Ruminococcaceae	UBA1819	Genus_UBA1819
ASV570	Bacteria	Proteobacteria	Gammaproteobacteria	Burkholderiales	Chromobacteriaceae	Vogesella	Genus_Vogesella
ASV575	Bacteria	Firmicutes	Clostridia	Peptostreptococcales-Tissierellales	Peptostreptococcaceae	Asaccharospora	Genus_Asaccharospora
ASV576	Bacteria	Firmicutes	Clostridia	Clostridiales	Clostridiaceae	Family_Clostridiaceae	Family_Clostridiaceae
ASV578	Bacteria	Firmicutes	Clostridia	Lachnospirales	Lachnospiraceae	Blautia	Genus_Blautia
ASV579	Bacteria	Firmicutes	Bacilli	Lactobacillales	Streptococcaceae	Streptococcus	lactarius
ASV581	Bacteria	Bacteroidota	Bacteroidia	Bacteroidales	Tannerellaceae	Parabacteroides	Genus_Parabacteroides
ASV582	Bacteria	Proteobacteria	Gammaproteobacteria	Enterobacterales	Enterobacteriaceae	Kosakonia	Genus_Kosakonia
ASV583	Bacteria	Proteobacteria	Gammaproteobacteria	Pseudomonadales	Moraxellaceae	Acinetobacter	Genus_Acinetobacter
ASV584	Bacteria	Firmicutes	Bacilli	Bacillales	Bacillaceae	Bacillus	Genus_Bacillus
ASV586	Bacteria	Proteobacteria	Gammaproteobacteria	Enterobacterales	Enterobacteriaceae	Escherichia-Shigella	Genus_Escherichia-Shigella
ASV587	Bacteria	Actinobacteriota	Actinobacteria	Bifidobacteriales	Bifidobacteriaceae	Family_Bifidobacteriaceae	Family_Bifidobacteriaceae
ASV588	Bacteria	Proteobacteria	Gammaproteobacteria	Pseudomonadales	Moraxellaceae	Acinetobacter	Genus_Acinetobacter
ASV590	Bacteria	Proteobacteria	Gammaproteobacteria	Enterobacterales	Shewanellaceae	Shewanella	Genus_Shewanella
ASV594	Bacteria	Proteobacteria	Alphaproteobacteria	Rhizobiales	Beijerinckiaceae	Methylobacterium-Methylorubrum	Genus_Methylobacterium-Methylorubrum
ASV595	Bacteria	Proteobacteria	Gammaproteobacteria	Enterobacterales	Alteromonadaceae	Rheinheimera	Genus_Rheinheimera
ASV596	Bacteria	Proteobacteria	Alphaproteobacteria	Rhizobiales	Rhizobiaceae	Allorhizobium-Neorhizobium-Pararhizobium-Rhizobium	Genus_Allorhizobium-Neorhizobium-Pararhizobium-Rhizobium
ASV597	Bacteria	Actinobacteriota	Actinobacteria	Micrococcales	Microbacteriaceae	Family_Microbacteriaceae	Family_Microbacteriaceae
ASV598	Bacteria	Actinobacteriota	Actinobacteria	Corynebacteriales	Corynebacteriaceae	Corynebacterium	Genus_Corynebacterium
ASV601	Bacteria	Proteobacteria	Gammaproteobacteria	Pseudomonadales	Halomonadaceae	Halomonas	Genus_Halomonas
ASV604	Bacteria	Firmicutes	Clostridia	Clostridiales	Clostridiaceae	Family_Clostridiaceae	Family_Clostridiaceae
ASV605	Bacteria	Proteobacteria	Gammaproteobacteria	Enterobacterales	Enterobacteriaceae	Klebsiella	Genus_Klebsiella
ASV606	Bacteria	Bacteroidota	Bacteroidia	Bacteroidales	Bacteroidaceae	Bacteroides	vulgatus
ASV608	Bacteria	Proteobacteria	Gammaproteobacteria	Burkholderiales	Oxalobacteraceae	Noviherbaspirillum	Genus_Noviherbaspirillum
ASV609	Bacteria	Bacteroidota	Bacteroidia	Bacteroidales	Tannerellaceae	Parabacteroides	Genus_Parabacteroides
ASV610	Bacteria	Firmicutes	Bacilli	Erysipelotrichales	Erysipelatoclostridiaceae	Erysipelatoclostridium	ramosum
ASV611	Bacteria	Proteobacteria	Alphaproteobacteria	Rhizobiales	Beijerinckiaceae	Methylobacterium-Methylorubrum	Genus_Methylobacterium-Methylorubrum
ASV613	Bacteria	Actinobacteriota	Actinobacteria	Actinomycetales	Actinomycetaceae	Actinomyces	ihuae
ASV614	Bacteria	Proteobacteria	Gammaproteobacteria	Burkholderiales	Neisseriaceae	Neisseria	Genus_Neisseria
ASV615	Bacteria	Firmicutes	Bacilli	Lactobacillales	Streptococcaceae	Streptococcus	Genus_Streptococcus
ASV616	Bacteria	Actinobacteriota	Actinobacteria	Actinomycetales	Actinomycetaceae	Actinomyces	Genus_Actinomyces
ASV619	Bacteria	Proteobacteria	Gammaproteobacteria	Enterobacterales	Enterobacteriaceae	Escherichia-Shigella	Genus_Escherichia-Shigella
ASV620	Bacteria	Firmicutes	Bacilli	Erysipelotrichales	Erysipelotrichaceae	[Clostridium] innocuum group	Genus_[Clostridium] innocuum group
ASV621	Bacteria	Proteobacteria	Gammaproteobacteria	Burkholderiales	Comamonadaceae	Aquabacterium	citratiphilum
ASV622	Bacteria	Firmicutes	Bacilli	Erysipelotrichales	Erysipelotrichaceae	[Clostridium] innocuum group	Genus_[Clostridium] innocuum group
ASV623	Bacteria	Firmicutes	Bacilli	Lactobacillales	Enterococcaceae	Enterococcus	Genus_Enterococcus
ASV624	Bacteria	Proteobacteria	Alphaproteobacteria	Sphingomonadales	Sphingomonadaceae	Altererythrobacter	Genus_Altererythrobacter
ASV625	Bacteria	Proteobacteria	Gammaproteobacteria	Burkholderiales	Chromobacteriaceae	Vogesella	indigofera
ASV627	Bacteria	Firmicutes	Bacilli	Lactobacillales	Lactobacillaceae	Weissella	soli
ASV628	Bacteria	Actinobacteriota	Actinobacteria	Micrococcales	Microbacteriaceae	Schumannella	Genus_Schumannella
ASV629	Bacteria	Actinobacteriota	Actinobacteria	Micrococcales	Microbacteriaceae	Pseudoclavibacter	Genus_Pseudoclavibacter
ASV632	Bacteria	Firmicutes	Clostridia	Peptostreptococcales-Tissierellales	Peptostreptococcaceae	Asaccharospora	Genus_Asaccharospora
ASV633	Bacteria	Bacteroidota	Bacteroidia	Bacteroidales	Bacteroidaceae	Bacteroides	Genus_Bacteroides
ASV634	Bacteria	Firmicutes	Negativicutes	Veillonellales-Selenomonadales	Veillonellaceae	Veillonella	Genus_Veillonella
ASV637	Bacteria	Firmicutes	Clostridia	Peptostreptococcales-Tissierellales	Peptostreptococcaceae	Asaccharospora	Genus_Asaccharospora
ASV638	Bacteria	Proteobacteria	Gammaproteobacteria	Burkholderiales	Oxalobacteraceae	Noviherbaspirillum	Genus_Noviherbaspirillum
ASV639	Bacteria	Bacteroidota	Bacteroidia	Bacteroidales	Tannerellaceae	Parabacteroides	Genus_Parabacteroides
ASV640	Bacteria	Actinobacteriota	Actinobacteria	Corynebacteriales	Corynebacteriaceae	Corynebacterium	Genus_Corynebacterium
ASV641	Bacteria	Proteobacteria	Gammaproteobacteria	Pseudomonadales	Pseudomonadaceae	Pseudomonas	Genus_Pseudomonas
ASV642	Bacteria	Proteobacteria	Alphaproteobacteria	Sphingomonadales	Sphingomonadaceae	Sphingomonas	Genus_Sphingomonas
ASV643	Bacteria	Bacteroidota	Bacteroidia	Bacteroidales	Bacteroidaceae	Bacteroides	Genus_Bacteroides
ASV648	Bacteria	Firmicutes	Clostridia	Clostridiales	Clostridiaceae	Clostridium sensu stricto 1	Genus_Clostridium sensu stricto 1
ASV650	Bacteria	Bacteroidota	Bacteroidia	Bacteroidales	Bacteroidaceae	Bacteroides	Genus_Bacteroides
ASV652	Bacteria	Proteobacteria	Gammaproteobacteria	Pseudomonadales	Halomonadaceae	Halomonas	Genus_Halomonas
ASV653	Bacteria	Firmicutes	Clostridia	Clostridiales	Clostridiaceae	Clostridium sensu stricto 1	Genus_Clostridium sensu stricto 1
ASV655	Bacteria	Proteobacteria	Gammaproteobacteria	Enterobacterales	Enterobacteriaceae	Escherichia-Shigella	Genus_Escherichia-Shigella
ASV656	Bacteria	Firmicutes	Bacilli	Lactobacillales	Enterococcaceae	Enterococcus	Genus_Enterococcus
ASV657	Bacteria	Proteobacteria	Gammaproteobacteria	Xanthomonadales	Xanthomonadaceae	Lysobacter	Genus_Lysobacter
ASV658	Bacteria	Proteobacteria	Gammaproteobacteria	Enterobacterales	Aeromonadaceae	Aeromonas	Genus_Aeromonas
ASV659	Bacteria	Firmicutes	Bacilli	Bacillales	Bacillaceae	Family_Bacillaceae	Family_Bacillaceae
ASV660	Bacteria	Proteobacteria	Gammaproteobacteria	Burkholderiales	Oxalobacteraceae	Massilia	Genus_Massilia
ASV662	Bacteria	Proteobacteria	Alphaproteobacteria	Rhodobacterales	Rhodobacteraceae	Gemmobacter	Genus_Gemmobacter
ASV664	Bacteria	Bacteroidota	Bacteroidia	Bacteroidales	Bacteroidaceae	Bacteroides	Genus_Bacteroides
ASV665	Bacteria	Firmicutes	Bacilli	Erysipelotrichales	Erysipelatoclostridiaceae	Erysipelatoclostridium	Genus_Erysipelatoclostridium
ASV666	Bacteria	Proteobacteria	Alphaproteobacteria	Rhizobiales	Beijerinckiaceae	Methylobacterium-Methylorubrum	Genus_Methylobacterium-Methylorubrum
ASV667	Bacteria	Proteobacteria	Alphaproteobacteria	Rhizobiales	Hyphomicrobiaceae	Hyphomicrobium	Genus_Hyphomicrobium
ASV669	Bacteria	Firmicutes	Clostridia	Peptostreptococcales-Tissierellales	Peptostreptococcaceae	Clostridioides	difficile
ASV670	Bacteria	Actinobacteriota	Coriobacteriia	Coriobacteriales	Coriobacteriaceae	Collinsella	Genus_Collinsella
ASV671	Bacteria	Bacteroidota	Bacteroidia	Bacteroidales	Tannerellaceae	Parabacteroides	Genus_Parabacteroides
ASV672	Bacteria	Firmicutes	Bacilli	Erysipelotrichales	Erysipelotrichaceae	[Clostridium] innocuum group	Genus_[Clostridium] innocuum group
ASV673	Bacteria	Firmicutes	Clostridia	Lachnospirales	Lachnospiraceae	Lachnospiraceae NK4A136 group	Genus_Lachnospiraceae NK4A136 group
ASV674	Bacteria	Bacteroidota	Bacteroidia	Bacteroidales	Tannerellaceae	Parabacteroides	Genus_Parabacteroides
ASV677	Bacteria	Firmicutes	Clostridia	Lachnospirales	Lachnospiraceae	Blautia	faecis
ASV678	Bacteria	Firmicutes	Negativicutes	Veillonellales-Selenomonadales	Veillonellaceae	Veillonella	Genus_Veillonella
ASV681	Bacteria	Proteobacteria	Gammaproteobacteria	Enterobacterales	Shewanellaceae	Shewanella	Genus_Shewanella
ASV682	Bacteria	Actinobacteriota	Actinobacteria	Bifidobacteriales	Bifidobacteriaceae	Family_Bifidobacteriaceae	Family_Bifidobacteriaceae
ASV684	Bacteria	Actinobacteriota	Actinobacteria	Bifidobacteriales	Bifidobacteriaceae	Family_Bifidobacteriaceae	Family_Bifidobacteriaceae
ASV688	Bacteria	Actinobacteriota	Coriobacteriia	Coriobacteriales	Eggerthellaceae	Eggerthella	Genus_Eggerthella
ASV690	Bacteria	Firmicutes	Clostridia	Clostridiales	Clostridiaceae	Clostridium sensu stricto 1	neonatale
ASV691	Bacteria	Proteobacteria	Gammaproteobacteria	Pseudomonadales	Pseudomonadaceae	Pseudomonas	Genus_Pseudomonas
ASV692	Bacteria	Firmicutes	Clostridia	Lachnospirales	Lachnospiraceae	Eisenbergiella	Genus_Eisenbergiella
ASV693	Bacteria	Proteobacteria	Gammaproteobacteria	Burkholderiales	Chitinimonadaceae	Chitinimonas	Genus_Chitinimonas
ASV694	Bacteria	Firmicutes	Clostridia	Oscillospirales	Ruminococcaceae	Subdoligranulum	Genus_Subdoligranulum
ASV695	Bacteria	Actinobacteriota	Actinobacteria	Bifidobacteriales	Bifidobacteriaceae	Family_Bifidobacteriaceae	Family_Bifidobacteriaceae
ASV696	Bacteria	Proteobacteria	Alphaproteobacteria	Sphingomonadales	Sphingomonadaceae	Sphingomonas	Genus_Sphingomonas
ASV700	Bacteria	Firmicutes	Negativicutes	Veillonellales-Selenomonadales	Veillonellaceae	Veillonella	parvula
ASV703	Bacteria	Proteobacteria	Gammaproteobacteria	Pseudomonadales	Halomonadaceae	Halomonas	Genus_Halomonas
ASV704	Bacteria	Bacteroidota	Bacteroidia	Bacteroidales	Bacteroidaceae	Bacteroides	Genus_Bacteroides
ASV705	Bacteria	Bacteroidota	Bacteroidia	Bacteroidales	Tannerellaceae	Parabacteroides	Genus_Parabacteroides
ASV709	Bacteria	Firmicutes	Clostridia	Clostridiales	Clostridiaceae	Family_Clostridiaceae	Family_Clostridiaceae
ASV710	Bacteria	Bacteroidota	Bacteroidia	Bacteroidales	Bacteroidaceae	Bacteroides	Genus_Bacteroides
ASV711	Bacteria	Bacteroidota	Bacteroidia	Bacteroidales	Bacteroidaceae	Bacteroides	Genus_Bacteroides
ASV712	Bacteria	Firmicutes	Bacilli	Erysipelotrichales	Erysipelotrichaceae	[Clostridium] innocuum group	Genus_[Clostridium] innocuum group
ASV713	Bacteria	Firmicutes	Bacilli	Lactobacillales	Enterococcaceae	Family_Enterococcaceae	Family_Enterococcaceae
ASV714	Bacteria	Proteobacteria	Gammaproteobacteria	Burkholderiales	Sutterellaceae	Sutterella	Genus_Sutterella
ASV715	Bacteria	Proteobacteria	Gammaproteobacteria	Burkholderiales	Oxalobacteraceae	Massilia	Genus_Massilia
ASV718	Bacteria	Actinobacteriota	Actinobacteria	Bifidobacteriales	Bifidobacteriaceae	Bifidobacterium	Genus_Bifidobacterium
ASV721	Bacteria	Firmicutes	Clostridia	Lachnospirales	Lachnospiraceae	Lachnospiraceae NC2004 group	Genus_Lachnospiraceae NC2004 group
ASV724	Bacteria	Actinobacteriota	Actinobacteria	Corynebacteriales	Nocardiaceae	Gordonia	Genus_Gordonia
ASV725	Bacteria	Firmicutes	Clostridia	Clostridiales	Clostridiaceae	Clostridium sensu stricto 1	Genus_Clostridium sensu stricto 1
ASV726	Bacteria	Proteobacteria	Gammaproteobacteria	Pseudomonadales	Halomonadaceae	Halomonas	Genus_Halomonas
ASV732	Bacteria	Bacteroidota	Bacteroidia	Bacteroidales	Tannerellaceae	Parabacteroides	Genus_Parabacteroides
ASV733	Bacteria	Firmicutes	Clostridia	Lachnospirales	Lachnospiraceae	Family_Lachnospiraceae	Family_Lachnospiraceae
ASV734	Bacteria	Firmicutes	Clostridia	Clostridiales	Clostridiaceae	Clostridium sensu stricto 1	Genus_Clostridium sensu stricto 1
ASV736	Bacteria	Actinobacteriota	Actinobacteria	Bifidobacteriales	Bifidobacteriaceae	Family_Bifidobacteriaceae	Family_Bifidobacteriaceae
ASV737	Bacteria	Actinobacteriota	Coriobacteriia	Coriobacteriales	Coriobacteriaceae	Collinsella	Genus_Collinsella
ASV738	Bacteria	Actinobacteriota	Actinobacteria	Bifidobacteriales	Bifidobacteriaceae	Bifidobacterium	Genus_Bifidobacterium
ASV739	Bacteria	Proteobacteria	Gammaproteobacteria	Burkholderiales	Comamonadaceae	Acidovorax	Genus_Acidovorax
ASV740	Bacteria	Actinobacteriota	Actinobacteria	Micrococcales	Microbacteriaceae	Microbacterium	Genus_Microbacterium
ASV750	Bacteria	Bacteroidota	Bacteroidia	Bacteroidales	Bacteroidaceae	Bacteroides	Genus_Bacteroides
ASV754	Bacteria	Proteobacteria	Gammaproteobacteria	Enterobacterales	Enterobacteriaceae	Aquamonas	Genus_Aquamonas
ASV759	Bacteria	Bacteroidota	Bacteroidia	Bacteroidales	Barnesiellaceae	Coprobacter	Genus_Coprobacter
ASV762	Bacteria	Firmicutes	Clostridia	Lachnospirales	Lachnospiraceae	Family_Lachnospiraceae	Family_Lachnospiraceae
ASV763	Bacteria	Actinobacteriota	Coriobacteriia	Coriobacteriales	Eggerthellaceae	Eggerthella	Genus_Eggerthella
ASV764	Bacteria	Bacteroidota	Bacteroidia	Bacteroidales	Tannerellaceae	Parabacteroides	Genus_Parabacteroides
ASV765	Bacteria	Bacteroidota	Bacteroidia	Bacteroidales	Bacteroidaceae	Bacteroides	Genus_Bacteroides
ASV766	Bacteria	Proteobacteria	Alphaproteobacteria	Caulobacterales	Caulobacteraceae	Phenylobacterium	Genus_Phenylobacterium
ASV767	Bacteria	Firmicutes	Clostridia	Lachnospirales	Lachnospiraceae	Family_Lachnospiraceae	Family_Lachnospiraceae
ASV768	Bacteria	Proteobacteria	Gammaproteobacteria	Burkholderiales	Comamonadaceae	[Polyangium] brachysporum group	Genus_[Polyangium] brachysporum group
ASV769	Bacteria	Proteobacteria	Gammaproteobacteria	Pseudomonadales	Moraxellaceae	Acinetobacter	Genus_Acinetobacter
ASV770	Bacteria	Proteobacteria	Alphaproteobacteria	Sphingomonadales	Sphingomonadaceae	Sphingomonas	Genus_Sphingomonas
ASV771	Bacteria	Bacteroidota	Bacteroidia	Bacteroidales	Bacteroidaceae	Bacteroides	Genus_Bacteroides
ASV772	Bacteria	Desulfobacterota	Desulfovibrionia	Desulfovibrionales	Desulfovibrionaceae	Desulfovibrio	Genus_Desulfovibrio
ASV773	Bacteria	Actinobacteriota	Actinobacteria	Actinomycetales	Actinomycetaceae	Actinomyces	Genus_Actinomyces
ASV774	Bacteria	Proteobacteria	Gammaproteobacteria	Pseudomonadales	Pseudomonadaceae	Pseudomonas	Genus_Pseudomonas
ASV776	Bacteria	Actinobacteriota	Actinobacteria	Micrococcales	Microbacteriaceae	Schumannella	Genus_Schumannella
ASV779	Bacteria	Firmicutes	Bacilli	Erysipelotrichales	Erysipelatoclostridiaceae	Erysipelatoclostridium	Genus_Erysipelatoclostridium
ASV781	Bacteria	Firmicutes	Clostridia	Clostridiales	Clostridiaceae	Clostridium sensu stricto 1	Genus_Clostridium sensu stricto 1
ASV782	Bacteria	Firmicutes	Clostridia	Clostridiales	Clostridiaceae	Clostridium sensu stricto 1	Genus_Clostridium sensu stricto 1
ASV783	Bacteria	Firmicutes	Clostridia	Lachnospirales	Lachnospiraceae	Blautia	Genus_Blautia
ASV784	Bacteria	Proteobacteria	Gammaproteobacteria	Burkholderiales	Neisseriaceae	Neisseria	Genus_Neisseria
ASV785	Bacteria	Bacteroidota	Bacteroidia	Bacteroidales	Tannerellaceae	Parabacteroides	Genus_Parabacteroides
ASV790	Bacteria	Actinobacteriota	Actinobacteria	Propionibacteriales	Nocardioidaceae	Nocardioides	Genus_Nocardioides
ASV791	Bacteria	Firmicutes	Clostridia	Clostridiales	Clostridiaceae	Clostridium sensu stricto 1	Genus_Clostridium sensu stricto 1
ASV793	Bacteria	Proteobacteria	Gammaproteobacteria	Enterobacterales	Enterobacteriaceae	Escherichia-Shigella	Genus_Escherichia-Shigella
ASV794	Bacteria	Proteobacteria	Gammaproteobacteria	Burkholderiales	Oxalobacteraceae	Massilia	Genus_Massilia
ASV795	Bacteria	Firmicutes	Clostridia	Oscillospirales	Oscillospiraceae	Intestinimonas	Genus_Intestinimonas
ASV796	Bacteria	Firmicutes	Bacilli	Erysipelotrichales	Erysipelatoclostridiaceae	Erysipelatoclostridium	Genus_Erysipelatoclostridium
ASV798	Bacteria	Proteobacteria	Gammaproteobacteria	Burkholderiales	Oxalobacteraceae	Massilia	aurea
ASV799	Bacteria	Proteobacteria	Gammaproteobacteria	Burkholderiales	Chromobacteriaceae	Vogesella	Genus_Vogesella
ASV802	Bacteria	Bacteroidota	Bacteroidia	Bacteroidales	Tannerellaceae	Parabacteroides	Genus_Parabacteroides
ASV805	Bacteria	Bacteroidota	Bacteroidia	Flavobacteriales	Flavobacteriaceae	Flavobacterium	Genus_Flavobacterium
ASV806	Bacteria	Bacteroidota	Bacteroidia	Bacteroidales	Bacteroidaceae	Bacteroides	Genus_Bacteroides
ASV807	Bacteria	Proteobacteria	Gammaproteobacteria	Pseudomonadales	Moraxellaceae	Acinetobacter	lwoffii
ASV809	Bacteria	Bacteroidota	Bacteroidia	Bacteroidales	Bacteroidaceae	Bacteroides	Genus_Bacteroides
ASV810	Bacteria	Firmicutes	Bacilli	Lactobacillales	Lactobacillaceae	Lacticaseibacillus	Genus_Lacticaseibacillus
ASV811	Bacteria	Firmicutes	Bacilli	Lactobacillales	Streptococcaceae	Streptococcus	Genus_Streptococcus
ASV812	Bacteria	Actinobacteriota	Actinobacteria	Micrococcales	Micrococcaceae	Rothia	Genus_Rothia
ASV816	Bacteria	Firmicutes	Bacilli	Erysipelotrichales	Erysipelatoclostridiaceae	Erysipelatoclostridium	Genus_Erysipelatoclostridium
ASV817	Bacteria	Firmicutes	Clostridia	Lachnospirales	Lachnospiraceae	Lachnospiraceae UCG-004	Genus_Lachnospiraceae UCG-004
ASV824	Bacteria	Firmicutes	Clostridia	Lachnospirales	Lachnospiraceae	Family_Lachnospiraceae	Family_Lachnospiraceae
ASV825	Bacteria	Proteobacteria	Gammaproteobacteria	Burkholderiales	Comamonadaceae	[Polyangium] brachysporum group	Genus_[Polyangium] brachysporum group
ASV826	Bacteria	Proteobacteria	Gammaproteobacteria	Burkholderiales	Comamonadaceae	Aquabacterium	Genus_Aquabacterium
ASV827	Bacteria	Firmicutes	Bacilli	Lactobacillales	Streptococcaceae	Streptococcus	Genus_Streptococcus
ASV830	Bacteria	Firmicutes	Clostridia	Oscillospirales	Ruminococcaceae	Subdoligranulum	Genus_Subdoligranulum
ASV831	Bacteria	Proteobacteria	Alphaproteobacteria	Acetobacterales	Acetobacteraceae	Roseomonas	oryzae
ASV832	Bacteria	Firmicutes	Clostridia	Lachnospirales	Lachnospiraceae	[Ruminococcus] gauvreauii group	Genus_[Ruminococcus] gauvreauii group
ASV833	Bacteria	Desulfobacterota	Desulfovibrionia	Desulfovibrionales	Desulfovibrionaceae	Desulfovibrio	Genus_Desulfovibrio
ASV834	Bacteria	Bacteroidota	Bacteroidia	Bacteroidales	Muribaculaceae	Family_Muribaculaceae	Family_Muribaculaceae
ASV835	Bacteria	Proteobacteria	Alphaproteobacteria	Rhodobacterales	Rhodobacteraceae	Rubellimicrobium	Genus_Rubellimicrobium
ASV836	Bacteria	Firmicutes	Bacilli	Paenibacillales	Paenibacillaceae	Paenibacillus	Genus_Paenibacillus
ASV838	Bacteria	Proteobacteria	Gammaproteobacteria	Burkholderiales	Comamonadaceae	Alicycliphilus	Genus_Alicycliphilus
ASV839	Bacteria	Proteobacteria	Alphaproteobacteria	Rhodobacterales	Rhodobacteraceae	Gemmobacter	Genus_Gemmobacter
ASV841	Bacteria	Firmicutes	Clostridia	Clostridiales	Clostridiaceae	Family_Clostridiaceae	Family_Clostridiaceae
ASV845	Bacteria	Firmicutes	Bacilli	Staphylococcales	Staphylococcaceae	Staphylococcus	haemolyticus
ASV854	Bacteria	Firmicutes	Clostridia	Clostridiales	Clostridiaceae	Family_Clostridiaceae	Family_Clostridiaceae
ASV855	Bacteria	Bacteroidota	Bacteroidia	Bacteroidales	Tannerellaceae	Parabacteroides	Genus_Parabacteroides
ASV856	Bacteria	Bacteroidota	Bacteroidia	Bacteroidales	Bacteroidaceae	Bacteroides	Genus_Bacteroides
ASV857	Bacteria	Bacteroidota	Bacteroidia	Bacteroidales	Tannerellaceae	Parabacteroides	Genus_Parabacteroides
ASV860	Bacteria	Bacteroidota	Bacteroidia	Bacteroidales	Bacteroidaceae	Bacteroides	Genus_Bacteroides
ASV861	Bacteria	Actinobacteriota	Actinobacteria	Bifidobacteriales	Bifidobacteriaceae	Bifidobacterium	Genus_Bifidobacterium
ASV863	Bacteria	Firmicutes	Clostridia	Clostridiales	Clostridiaceae	Family_Clostridiaceae	Family_Clostridiaceae
ASV864	Bacteria	Proteobacteria	Gammaproteobacteria	Burkholderiales	Oxalobacteraceae	Noviherbaspirillum	Genus_Noviherbaspirillum
ASV865	Bacteria	Proteobacteria	Alphaproteobacteria	Azospirillales	Azospirillaceae	Azospirillum	Genus_Azospirillum
ASV866	Bacteria	Firmicutes	Bacilli	Erysipelotrichales	Erysipelotrichaceae	[Clostridium] innocuum group	Genus_[Clostridium] innocuum group
ASV867	Bacteria	Bacteroidota	Bacteroidia	Bacteroidales	Tannerellaceae	Parabacteroides	Genus_Parabacteroides
ASV868	Bacteria	Proteobacteria	Gammaproteobacteria	Enterobacterales	Enterobacteriaceae	Aquamonas	Genus_Aquamonas
ASV869	Bacteria	Firmicutes	Clostridia	Monoglobales	Monoglobaceae	Monoglobus	Genus_Monoglobus
ASV870	Bacteria	Actinobacteriota	Actinobacteria	Micrococcales	Intrasporangiaceae	Ornithinimicrobium	Genus_Ornithinimicrobium
ASV871	Bacteria	Proteobacteria	Gammaproteobacteria	Pseudomonadales	Moraxellaceae	Acinetobacter	Genus_Acinetobacter
ASV872	Bacteria	Proteobacteria	Alphaproteobacteria	Rhodobacterales	Rhodobacteraceae	Paracoccus	Genus_Paracoccus
ASV874	Bacteria	Proteobacteria	Gammaproteobacteria	Burkholderiales	Comamonadaceae	Acidovorax	defluvii
ASV875	Bacteria	Proteobacteria	Gammaproteobacteria	Burkholderiales	Comamonadaceae	Acidovorax	Genus_Acidovorax
ASV876	Bacteria	Proteobacteria	Gammaproteobacteria	Enterobacterales	Aeromonadaceae	Aeromonas	Genus_Aeromonas
ASV877	Bacteria	Firmicutes	Clostridia	Lachnospirales	Lachnospiraceae	Lachnospiraceae UCG-004	Genus_Lachnospiraceae UCG-004
ASV878	Bacteria	Firmicutes	Clostridia	Lachnospirales	Lachnospiraceae	Blautia	Genus_Blautia
ASV880	Bacteria	Firmicutes	Clostridia	Oscillospirales	Oscillospiraceae	UCG-003	Genus_UCG-003
ASV882	Bacteria	Proteobacteria	Gammaproteobacteria	Burkholderiales	Comamonadaceae	Tibeticola	Genus_Tibeticola
ASV884	Bacteria	Firmicutes	Bacilli	Lactobacillales	Streptococcaceae	Streptococcus	Genus_Streptococcus
ASV885	Bacteria	Proteobacteria	Gammaproteobacteria	Enterobacterales	Yersiniaceae	Samsonia	Genus_Samsonia
ASV886	Bacteria	Firmicutes	Bacilli	Erysipelotrichales	Erysipelotrichaceae	[Clostridium] innocuum group	Genus_[Clostridium] innocuum group
ASV894	Bacteria	Bacteroidota	Bacteroidia	Bacteroidales	Bacteroidaceae	Bacteroides	Genus_Bacteroides
ASV898	Bacteria	Firmicutes	Bacilli	Erysipelotrichales	Erysipelotrichaceae	[Clostridium] innocuum group	Genus_[Clostridium] innocuum group
ASV899	Bacteria	Firmicutes	Clostridia	Peptostreptococcales-Tissierellales	Peptostreptococcaceae	Asaccharospora	Genus_Asaccharospora
ASV900	Bacteria	Firmicutes	Clostridia	Clostridiales	Clostridiaceae	Clostridium sensu stricto 1	Genus_Clostridium sensu stricto 1
ASV901	Bacteria	Actinobacteriota	Coriobacteriia	Coriobacteriales	Coriobacteriaceae	Collinsella	Genus_Collinsella
ASV905	Bacteria	Proteobacteria	Alphaproteobacteria	Caulobacterales	Caulobacteraceae	Brevundimonas	viscosa
ASV906	Bacteria	Bacteroidota	Bacteroidia	Bacteroidales	Tannerellaceae	Parabacteroides	Genus_Parabacteroides
ASV907	Bacteria	Proteobacteria	Gammaproteobacteria	Burkholderiales	Comamonadaceae	Aquincola	Genus_Aquincola
ASV908	Bacteria	Proteobacteria	Gammaproteobacteria	Pseudomonadales	Moraxellaceae	Acinetobacter	Genus_Acinetobacter
ASV909	Bacteria	Proteobacteria	Gammaproteobacteria	Xanthomonadales	Xanthomonadaceae	Lysobacter	Genus_Lysobacter
ASV910	Bacteria	Actinobacteriota	Actinobacteria	Corynebacteriales	Nocardiaceae	Gordonia	Genus_Gordonia
ASV911	Bacteria	Actinobacteriota	Actinobacteria	Bifidobacteriales	Bifidobacteriaceae	Family_Bifidobacteriaceae	Family_Bifidobacteriaceae
ASV912	Bacteria	Proteobacteria	Gammaproteobacteria	Enterobacterales	Enterobacteriaceae	Escherichia-Shigella	Genus_Escherichia-Shigella
ASV913	Bacteria	Firmicutes	Clostridia	Peptostreptococcales-Tissierellales	Peptostreptococcaceae	Asaccharospora	Genus_Asaccharospora
ASV914	Bacteria	Proteobacteria	Gammaproteobacteria	Burkholderiales	Comamonadaceae	Diaphorobacter	Genus_Diaphorobacter
ASV915	Bacteria	Firmicutes	Clostridia	Lachnospirales	Lachnospiraceae	Coprococcus	Genus_Coprococcus
ASV917	Bacteria	Proteobacteria	Gammaproteobacteria	Enterobacterales	Alteromonadaceae	Alishewanella	Genus_Alishewanella
ASV919	Bacteria	Proteobacteria	Gammaproteobacteria	Burkholderiales	Sutterellaceae	Sutterella	Genus_Sutterella
ASV920	Bacteria	Firmicutes	Bacilli	Bacillales	Bacillaceae	Bacillus	Genus_Bacillus
ASV921	Bacteria	Firmicutes	Clostridia	Clostridiales	Clostridiaceae	Clostridium sensu stricto 1	Genus_Clostridium sensu stricto 1
ASV922	Bacteria	Proteobacteria	Gammaproteobacteria	Burkholderiales	Comamonadaceae	Family_Comamonadaceae	Family_Comamonadaceae
ASV923	Bacteria	Firmicutes	Bacilli	Bacillales	Planococcaceae	Planomicrobium	Genus_Planomicrobium
ASV924	Bacteria	Bacteroidota	Bacteroidia	Bacteroidales	Muribaculaceae	Family_Muribaculaceae	Family_Muribaculaceae
ASV926	Bacteria	Proteobacteria	Gammaproteobacteria	Enterobacterales	Enterobacteriaceae	Salmonella	Genus_Salmonella
ASV927	Bacteria	Firmicutes	Bacilli	Bacillales	Planococcaceae	Chryseomicrobium	Genus_Chryseomicrobium
ASV928	Bacteria	Bacteroidota	Bacteroidia	Bacteroidales	Bacteroidaceae	Bacteroides	Genus_Bacteroides
ASV930	Bacteria	Firmicutes	Bacilli	Erysipelotrichales	Erysipelatoclostridiaceae	Erysipelatoclostridium	Genus_Erysipelatoclostridium
ASV931	Bacteria	Firmicutes	Clostridia	Lachnospirales	Lachnospiraceae	Family_Lachnospiraceae	Family_Lachnospiraceae
ASV932	Bacteria	Firmicutes	Bacilli	Staphylococcales	Staphylococcaceae	Staphylococcus	Genus_Staphylococcus
ASV933	Bacteria	Proteobacteria	Gammaproteobacteria	Burkholderiales	Comamonadaceae	Acidovorax	Genus_Acidovorax
ASV934	Bacteria	Cyanobacteria	Vampirivibrionia	Obscuribacterales	Obscuribacteraceae	Candidatus Obscuribacter	Genus_Candidatus Obscuribacter
ASV937	Bacteria	Bacteroidota	Bacteroidia	Bacteroidales	Barnesiellaceae	Coprobacter	Genus_Coprobacter
ASV938	Bacteria	Firmicutes	Clostridia	Lachnospirales	Lachnospiraceae	Family_Lachnospiraceae	Family_Lachnospiraceae
ASV942	Bacteria	Actinobacteriota	Coriobacteriia	Coriobacteriales	Eggerthellaceae	Eggerthella	Genus_Eggerthella
ASV944	Bacteria	Actinobacteriota	Actinobacteria	Bifidobacteriales	Bifidobacteriaceae	Bifidobacterium	Genus_Bifidobacterium
ASV945	Bacteria	Bacteroidota	Bacteroidia	Bacteroidales	Tannerellaceae	Parabacteroides	Genus_Parabacteroides
ASV946	Bacteria	Firmicutes	Clostridia	Lachnospirales	Lachnospiraceae	Family_Lachnospiraceae	Family_Lachnospiraceae
ASV947	Bacteria	Proteobacteria	Gammaproteobacteria	Burkholderiales	Oxalobacteraceae	Noviherbaspirillum	Genus_Noviherbaspirillum
ASV948	Bacteria	Firmicutes	Clostridia	Peptostreptococcales-Tissierellales	Peptostreptococcaceae	Family_Peptostreptococcaceae	Family_Peptostreptococcaceae
ASV949	Bacteria	Firmicutes	Bacilli	Lactobacillales	Streptococcaceae	Streptococcus	Genus_Streptococcus
ASV950	Bacteria	Firmicutes	Bacilli	Lactobacillales	Enterococcaceae	Family_Enterococcaceae	Family_Enterococcaceae
ASV952	Bacteria	Firmicutes	Clostridia	Lachnospirales	Lachnospiraceae	[Eubacterium] eligens group	Genus_[Eubacterium] eligens group
ASV953	Bacteria	Proteobacteria	Gammaproteobacteria	Burkholderiales	Chitinimonadaceae	Chitinimonas	taiwanensis
ASV954	Bacteria	Proteobacteria	Gammaproteobacteria	Pseudomonadales	Pseudomonadaceae	Pseudomonas	Genus_Pseudomonas
ASV955	Bacteria	Bacteroidota	Bacteroidia	Bacteroidales	Bacteroidaceae	Bacteroides	Genus_Bacteroides
ASV956	Bacteria	Firmicutes	Clostridia	Oscillospirales	Oscillospiraceae	UCG-005	Genus_UCG-005
ASV957	Bacteria	Firmicutes	Bacilli	Bacillales	Bacillaceae	Pontibacillus	Genus_Pontibacillus
ASV958	Bacteria	Firmicutes	Clostridia	Clostridiales	Clostridiaceae	Clostridium sensu stricto 1	Genus_Clostridium sensu stricto 1
ASV960	Bacteria	Actinobacteriota	Actinobacteria	Bifidobacteriales	Bifidobacteriaceae	Bifidobacterium	Genus_Bifidobacterium
ASV961	Bacteria	Firmicutes	Bacilli	Bacillales	Bacillaceae	Bacillus	Genus_Bacillus
ASV962	Bacteria	Firmicutes	Clostridia	Oscillospirales	Oscillospiraceae	UCG-002	Genus_UCG-002
ASV963	Bacteria	Firmicutes	Clostridia	Lachnospirales	Lachnospiraceae	Dorea	Genus_Dorea
ASV964	Bacteria	Firmicutes	Clostridia	Oscillospirales	Ruminococcaceae	UBA1819	Genus_UBA1819
ASV965	Bacteria	Proteobacteria	Alphaproteobacteria	Sphingomonadales	Sphingomonadaceae	Sphingobium	Genus_Sphingobium
ASV967	Bacteria	Firmicutes	Bacilli	Bacillales	Planococcaceae	Family_Planococcaceae	Family_Planococcaceae
ASV971	Bacteria	Proteobacteria	Gammaproteobacteria	Pseudomonadales	Pseudomonadaceae	Pseudomonas	Genus_Pseudomonas
ASV974	Bacteria	Bacteroidota	Bacteroidia	Bacteroidales	Bacteroidaceae	Bacteroides	Genus_Bacteroides
ASV975	Bacteria	Firmicutes	Bacilli	Erysipelotrichales	Erysipelatoclostridiaceae	Erysipelatoclostridium	Genus_Erysipelatoclostridium
ASV976	Bacteria	Bacteroidota	Bacteroidia	Bacteroidales	Bacteroidaceae	Bacteroides	Genus_Bacteroides
ASV978	Bacteria	Firmicutes	Clostridia	Clostridiales	Clostridiaceae	Family_Clostridiaceae	Family_Clostridiaceae
ASV979	Bacteria	Firmicutes	Clostridia	Oscillospirales	Ruminococcaceae	Subdoligranulum	Genus_Subdoligranulum
ASV980	Bacteria	Proteobacteria	Gammaproteobacteria	Burkholderiales	Comamonadaceae	Aquabacterium	Genus_Aquabacterium
ASV985	Bacteria	Actinobacteriota	Coriobacteriia	Coriobacteriales	Coriobacteriaceae	Collinsella	Genus_Collinsella
ASV986	Bacteria	Firmicutes	Bacilli	Erysipelotrichales	Erysipelotrichaceae	[Clostridium] innocuum group	Genus_[Clostridium] innocuum group
ASV988	Bacteria	Firmicutes	Clostridia	Peptostreptococcales-Tissierellales	Peptostreptococcaceae	Asaccharospora	Genus_Asaccharospora
ASV997	Bacteria	Bacteroidota	Bacteroidia	Bacteroidales	Bacteroidaceae	Bacteroides	Genus_Bacteroides
ASV998	Bacteria	Actinobacteriota	Actinobacteria	Bifidobacteriales	Bifidobacteriaceae	Bifidobacterium	Genus_Bifidobacterium
ASV999	Bacteria	Firmicutes	Clostridia	Lachnospirales	Lachnospiraceae	Family_Lachnospiraceae	Family_Lachnospiraceae
ASV1000	Bacteria	Actinobacteriota	Coriobacteriia	Coriobacteriales	Eggerthellaceae	CHKCI002	Genus_CHKCI002
ASV1002	Bacteria	Firmicutes	Clostridia	Lachnospirales	Lachnospiraceae	Family_Lachnospiraceae	Family_Lachnospiraceae
ASV1003	Bacteria	Firmicutes	Bacilli	Erysipelotrichales	Erysipelatoclostridiaceae	Erysipelatoclostridium	Genus_Erysipelatoclostridium
ASV1004	Bacteria	Proteobacteria	Gammaproteobacteria	Enterobacterales	Enterobacteriaceae	Escherichia-Shigella	Genus_Escherichia-Shigella
ASV1005	Bacteria	Proteobacteria	Gammaproteobacteria	Enterobacterales	Enterobacteriaceae	Escherichia-Shigella	Genus_Escherichia-Shigella
ASV1006	Bacteria	Proteobacteria	Gammaproteobacteria	Pseudomonadales	Moraxellaceae	Acinetobacter	baylyi
ASV1007	Bacteria	Proteobacteria	Gammaproteobacteria	Burkholderiales	Oxalobacteraceae	Massilia	Genus_Massilia
ASV1008	Bacteria	Proteobacteria	Gammaproteobacteria	Burkholderiales	Oxalobacteraceae	Massilia	niastensis
ASV1009	Bacteria	Firmicutes	Clostridia	Clostridiales	Clostridiaceae	Family_Clostridiaceae	Family_Clostridiaceae
ASV1010	Bacteria	Firmicutes	Clostridia	Clostridiales	Clostridiaceae	Clostridium sensu stricto 1	Genus_Clostridium sensu stricto 1
ASV1011	Bacteria	Actinobacteriota	Actinobacteria	Bifidobacteriales	Bifidobacteriaceae	Bifidobacterium	Genus_Bifidobacterium
ASV1012	Bacteria	Proteobacteria	Gammaproteobacteria	Burkholderiales	Oxalobacteraceae	Noviherbaspirillum	Genus_Noviherbaspirillum
ASV1013	Bacteria	Proteobacteria	Gammaproteobacteria	Pseudomonadales	Moraxellaceae	Enhydrobacter	aerosaccus
ASV1014	Bacteria	Firmicutes	Bacilli	Erysipelotrichales	Erysipelatoclostridiaceae	Erysipelatoclostridium	Genus_Erysipelatoclostridium
ASV1015	Bacteria	Bacteroidota	Bacteroidia	Bacteroidales	Bacteroidaceae	Bacteroides	Genus_Bacteroides
ASV1016	Bacteria	Bacteroidota	Bacteroidia	Bacteroidales	Bacteroidaceae	Bacteroides	Genus_Bacteroides
ASV1017	Bacteria	Deinococcota	Deinococci	Deinococcales	Deinococcaceae	Deinococcus	Genus_Deinococcus
ASV1019	Bacteria	Proteobacteria	Alphaproteobacteria	Rhodobacterales	Rhodobacteraceae	Gemmobacter	Genus_Gemmobacter
ASV1021	Bacteria	Actinobacteriota	Actinobacteria	Frankiales	Frankiaceae	Jatrophihabitans	Genus_Jatrophihabitans
ASV1022	Bacteria	Proteobacteria	Alphaproteobacteria	Sphingomonadales	Sphingomonadaceae	Sphingopyxis	Genus_Sphingopyxis
ASV1023	Bacteria	Actinobacteriota	Actinobacteria	Bifidobacteriales	Bifidobacteriaceae	Family_Bifidobacteriaceae	Family_Bifidobacteriaceae
ASV1024	Bacteria	Firmicutes	Clostridia	Lachnospirales	Lachnospiraceae	Dorea	longicatena
ASV1025	Bacteria	Bacteroidota	Bacteroidia	Bacteroidales	Bacteroidaceae	Bacteroides	Genus_Bacteroides
ASV1026	Bacteria	Proteobacteria	Gammaproteobacteria	Enterobacterales	Enterobacteriaceae	Escherichia-Shigella	Genus_Escherichia-Shigella
ASV1034	Bacteria	Proteobacteria	Alphaproteobacteria	Rhizobiales	Stappiaceae	Pannonibacter	carbonis
ASV1036	Bacteria	Bacteroidota	Bacteroidia	Bacteroidales	Tannerellaceae	Parabacteroides	Genus_Parabacteroides
ASV1038	Bacteria	Bacteroidota	Bacteroidia	Bacteroidales	Bacteroidaceae	Bacteroides	Genus_Bacteroides
ASV1039	Bacteria	Proteobacteria	Gammaproteobacteria	Burkholderiales	Comamonadaceae	Family_Comamonadaceae	Family_Comamonadaceae
ASV1040	Bacteria	Proteobacteria	Alphaproteobacteria	Rhizobiales	Stappiaceae	Pannonibacter	Genus_Pannonibacter
ASV1043	Bacteria	Bacteroidota	Bacteroidia	Bacteroidales	Bacteroidaceae	Bacteroides	Genus_Bacteroides
ASV1044	Bacteria	Firmicutes	Negativicutes	Veillonellales-Selenomonadales	Veillonellaceae	Veillonella	Genus_Veillonella
ASV1045	Bacteria	Cyanobacteria	Vampirivibrionia	Obscuribacterales	Obscuribacteraceae	Candidatus Obscuribacter	Genus_Candidatus Obscuribacter
ASV1060	Bacteria	Firmicutes	Clostridia	Clostridiales	Clostridiaceae	Clostridium sensu stricto 1	Genus_Clostridium sensu stricto 1
ASV1061	Bacteria	Firmicutes	Clostridia	Lachnospirales	Lachnospiraceae	Tyzzerella	Genus_Tyzzerella
ASV1063	Bacteria	Firmicutes	Clostridia	Lachnospirales	Lachnospiraceae	Family_Lachnospiraceae	Family_Lachnospiraceae
ASV1068	Bacteria	Bacteroidota	Bacteroidia	Bacteroidales	Bacteroidaceae	Bacteroides	Genus_Bacteroides
ASV1069	Bacteria	Firmicutes	Clostridia	Peptostreptococcales-Tissierellales	Peptostreptococcaceae	Asaccharospora	Genus_Asaccharospora
ASV1075	Bacteria	Firmicutes	Bacilli	Lactobacillales	Enterococcaceae	Enterococcus	Genus_Enterococcus
ASV1076	Bacteria	Bacteroidota	Bacteroidia	Bacteroidales	Bacteroidaceae	Bacteroides	Genus_Bacteroides
ASV1077	Bacteria	Actinobacteriota	Actinobacteria	Bifidobacteriales	Bifidobacteriaceae	Bifidobacterium	Genus_Bifidobacterium
ASV1078	Bacteria	Firmicutes	Bacilli	Lactobacillales	Lactobacillaceae	Lacticaseibacillus	Genus_Lacticaseibacillus
ASV1079	Bacteria	Actinobacteriota	Actinobacteria	Bifidobacteriales	Bifidobacteriaceae	Bifidobacterium	Genus_Bifidobacterium
ASV1080	Bacteria	Firmicutes	Bacilli	Erysipelotrichales	Erysipelatoclostridiaceae	Erysipelatoclostridium	Genus_Erysipelatoclostridium
ASV1081	Bacteria	Firmicutes	Bacilli	Erysipelotrichales	Erysipelotrichaceae	[Clostridium] innocuum group	Genus_[Clostridium] innocuum group
ASV1082	Bacteria	Bacteroidota	Bacteroidia	Bacteroidales	Tannerellaceae	Parabacteroides	Genus_Parabacteroides
ASV1083	Bacteria	Proteobacteria	Gammaproteobacteria	Burkholderiales	Oxalobacteraceae	Noviherbaspirillum	Genus_Noviherbaspirillum
ASV1085	Bacteria	Bacteroidota	Bacteroidia	Bacteroidales	Bacteroidaceae	Bacteroides	Genus_Bacteroides
ASV1086	Bacteria	Bacteroidota	Bacteroidia	Bacteroidales	Bacteroidaceae	Bacteroides	Genus_Bacteroides
ASV1087	Bacteria	Firmicutes	Bacilli	Lactobacillales	Enterococcaceae	Family_Enterococcaceae	Family_Enterococcaceae
ASV1089	Bacteria	Bacteroidota	Bacteroidia	Bacteroidales	Bacteroidaceae	Bacteroides	Genus_Bacteroides
ASV1090	Bacteria	Bacteroidota	Bacteroidia	Bacteroidales	Tannerellaceae	Parabacteroides	Genus_Parabacteroides
ASV1091	Bacteria	Proteobacteria	Gammaproteobacteria	Enterobacterales	Enterobacteriaceae	Aquamonas	Genus_Aquamonas
ASV1093	Bacteria	Proteobacteria	Gammaproteobacteria	Pseudomonadales	Moraxellaceae	Enhydrobacter	Genus_Enhydrobacter
ASV1095	Bacteria	Proteobacteria	Gammaproteobacteria	Enterobacterales	Enterobacteriaceae	Aquamonas	Genus_Aquamonas
ASV1096	Bacteria	Firmicutes	Clostridia	Oscillospirales	Oscillospiraceae	Family_Oscillospiraceae	Family_Oscillospiraceae
ASV1097	Bacteria	Bacteroidota	Bacteroidia	Cytophagales	Hymenobacteraceae	Pontibacter	Genus_Pontibacter
ASV1099	Bacteria	Bacteroidota	Bacteroidia	Bacteroidales	Prevotellaceae	Prevotella	Genus_Prevotella
ASV1100	Bacteria	Actinobacteriota	Actinobacteria	Pseudonocardiales	Pseudonocardiaceae	Actinomycetospora	Genus_Actinomycetospora
ASV1101	Bacteria	Actinobacteriota	Actinobacteria	Pseudonocardiales	Pseudonocardiaceae	Family_Pseudonocardiaceae	Family_Pseudonocardiaceae
ASV1102	Bacteria	Firmicutes	Clostridia	Peptostreptococcales-Tissierellales	Peptostreptococcaceae	Clostridioides	Genus_Clostridioides
ASV1104	Bacteria	Firmicutes	Bacilli	Lactobacillales	Carnobacteriaceae	Isobaculum	Genus_Isobaculum
ASV1105	Bacteria	Proteobacteria	Gammaproteobacteria	Burkholderiales	Sutterellaceae	Sutterella	Genus_Sutterella
ASV1106	Bacteria	Proteobacteria	Gammaproteobacteria	Burkholderiales	Comamonadaceae	Aquabacterium	Genus_Aquabacterium
ASV1107	Bacteria	Bacteroidota	Bacteroidia	Cytophagales	Spirosomaceae	Dyadobacter	beijingensis
ASV1120	Bacteria	Proteobacteria	Gammaproteobacteria	Burkholderiales	Oxalobacteraceae	Massilia	Genus_Massilia
ASV1128	Bacteria	Firmicutes	Clostridia	Lachnospirales	Lachnospiraceae	Moryella	indoligenes
ASV1130	Bacteria	Firmicutes	Clostridia	Lachnospirales	Lachnospiraceae	Lachnospiraceae UCG-004	Genus_Lachnospiraceae UCG-004
ASV1132	Bacteria	Firmicutes	Negativicutes	Veillonellales-Selenomonadales	Veillonellaceae	Veillonella	Genus_Veillonella
ASV1135	Bacteria	Firmicutes	Clostridia	Lachnospirales	Lachnospiraceae	Fusicatenibacter	Genus_Fusicatenibacter
ASV1144	Bacteria	Proteobacteria	Gammaproteobacteria	Enterobacterales	Enterobacteriaceae	Escherichia-Shigella	Genus_Escherichia-Shigella
ASV1146	Bacteria	Bacteroidota	Bacteroidia	Bacteroidales	Bacteroidaceae	Bacteroides	Genus_Bacteroides
ASV1147	Bacteria	Firmicutes	Bacilli	Lactobacillales	Enterococcaceae	Family_Enterococcaceae	Family_Enterococcaceae
ASV1148	Bacteria	Proteobacteria	Gammaproteobacteria	Burkholderiales	Comamonadaceae	Acidovorax	Genus_Acidovorax
ASV1149	Bacteria	Bacteroidota	Bacteroidia	Bacteroidales	Bacteroidaceae	Bacteroides	Genus_Bacteroides
ASV1154	Bacteria	Firmicutes	Bacilli	Erysipelotrichales	Erysipelotrichaceae	[Clostridium] innocuum group	Genus_[Clostridium] innocuum group
ASV1155	Bacteria	Bacteroidota	Bacteroidia	Bacteroidales	Tannerellaceae	Parabacteroides	Genus_Parabacteroides
ASV1156	Bacteria	Actinobacteriota	Actinobacteria	Bifidobacteriales	Bifidobacteriaceae	Family_Bifidobacteriaceae	Family_Bifidobacteriaceae
ASV1162	Bacteria	Firmicutes	Clostridia	Clostridiales	Clostridiaceae	Clostridium sensu stricto 1	Genus_Clostridium sensu stricto 1
ASV1163	Bacteria	Firmicutes	Bacilli	Erysipelotrichales	Erysipelatoclostridiaceae	Erysipelatoclostridium	Genus_Erysipelatoclostridium
ASV1164	Bacteria	Firmicutes	Bacilli	Lactobacillales	Enterococcaceae	Family_Enterococcaceae	Family_Enterococcaceae
ASV1165	Bacteria	Firmicutes	Clostridia	Clostridiales	Clostridiaceae	Clostridium sensu stricto 1	Genus_Clostridium sensu stricto 1
ASV1166	Bacteria	Proteobacteria	Gammaproteobacteria	Burkholderiales	Oxalobacteraceae	Noviherbaspirillum	Genus_Noviherbaspirillum
ASV1167	Bacteria	Bacteroidota	Bacteroidia	Bacteroidales	Bacteroidaceae	Bacteroides	Genus_Bacteroides
ASV1168	Bacteria	Actinobacteriota	Actinobacteria	Bifidobacteriales	Bifidobacteriaceae	Bifidobacterium	Genus_Bifidobacterium
ASV1169	Bacteria	Bacteroidota	Bacteroidia	Bacteroidales	Bacteroidaceae	Bacteroides	Genus_Bacteroides
ASV1170	Bacteria	Proteobacteria	Alphaproteobacteria	Rhizobiales	Pleomorphomonadaceae	Chthonobacter	Genus_Chthonobacter
ASV1171	Bacteria	Proteobacteria	Alphaproteobacteria	Caulobacterales	Caulobacteraceae	Phenylobacterium	Genus_Phenylobacterium
ASV1172	Bacteria	Proteobacteria	Alphaproteobacteria	Rhizobiales	Stappiaceae	Pannonibacter	Genus_Pannonibacter
ASV1173	Bacteria	Firmicutes	Bacilli	Erysipelotrichales	Erysipelotrichaceae	[Clostridium] innocuum group	Genus_[Clostridium] innocuum group
ASV1174	Bacteria	Bacteroidota	Bacteroidia	Bacteroidales	Bacteroidaceae	Bacteroides	Genus_Bacteroides
ASV1175	Bacteria	Firmicutes	Clostridia	Lachnospirales	Lachnospiraceae	Family_Lachnospiraceae	Family_Lachnospiraceae
ASV1176	Bacteria	Firmicutes	Clostridia	Lachnospirales	Lachnospiraceae	Family_Lachnospiraceae	Family_Lachnospiraceae
ASV1177	Bacteria	Proteobacteria	Alphaproteobacteria	Azospirillales	Azospirillaceae	Family_Azospirillaceae	Family_Azospirillaceae
ASV1178	Bacteria	Proteobacteria	Gammaproteobacteria	Burkholderiales	Oxalobacteraceae	Noviherbaspirillum	Genus_Noviherbaspirillum
ASV1179	Bacteria	Actinobacteriota	Actinobacteria	Bifidobacteriales	Bifidobacteriaceae	Bifidobacterium	Genus_Bifidobacterium
ASV1180	Bacteria	Firmicutes	Clostridia	Lachnospirales	Lachnospiraceae	Family_Lachnospiraceae	Family_Lachnospiraceae
ASV1181	Bacteria	Bacteroidota	Bacteroidia	Chitinophagales	Chitinophagaceae	Cnuella	Genus_Cnuella
ASV1182	Bacteria	Proteobacteria	Gammaproteobacteria	Burkholderiales	Comamonadaceae	Aquabacterium	Genus_Aquabacterium
ASV1184	Bacteria	Proteobacteria	Gammaproteobacteria	Enterobacterales	Enterobacteriaceae	Aquamonas	Genus_Aquamonas
ASV1186	Bacteria	Actinobacteriota	Actinobacteria	Corynebacteriales	Corynebacteriaceae	Corynebacterium	Genus_Corynebacterium
ASV1187	Bacteria	Actinobacteriota	Actinobacteria	Corynebacteriales	Corynebacteriaceae	Corynebacterium	Genus_Corynebacterium
ASV1188	Bacteria	Firmicutes	Bacilli	Lactobacillales	Streptococcaceae	Lactococcus	Genus_Lactococcus
ASV1191	Bacteria	Proteobacteria	Gammaproteobacteria	Enterobacterales	Enterobacteriaceae	Aquamonas	Genus_Aquamonas
ASV1193	Bacteria	Proteobacteria	Gammaproteobacteria	Burkholderiales	Rhodocyclaceae	Thauera	Genus_Thauera
ASV1196	Bacteria	Proteobacteria	Gammaproteobacteria	Pseudomonadales	Moraxellaceae	Acinetobacter	Genus_Acinetobacter
ASV1197	Bacteria	Deinococcota	Deinococci	Deinococcales	Deinococcaceae	Deinococcus	Genus_Deinococcus
ASV1198	Bacteria	Proteobacteria	Gammaproteobacteria	Burkholderiales	Chromobacteriaceae	Vogesella	Genus_Vogesella
ASV1199	Bacteria	Firmicutes	Bacilli	Bacillales	Planococcaceae	Sporosarcina	Genus_Sporosarcina
ASV1200	Bacteria	Firmicutes	Clostridia	Monoglobales	Monoglobaceae	Monoglobus	Genus_Monoglobus
ASV1201	Bacteria	Firmicutes	Clostridia	Oscillospirales	Oscillospiraceae	UCG-003	Genus_UCG-003
ASV1203	Bacteria	Proteobacteria	Alphaproteobacteria	Rhizobiales	Rhizobiaceae	Family_Rhizobiaceae	Family_Rhizobiaceae
ASV1204	Bacteria	Bacteroidota	Bacteroidia	Flavobacteriales	Weeksellaceae	Chryseobacterium	haifense
ASV1205	Bacteria	Bacteroidota	Bacteroidia	Bacteroidales	Bacteroidaceae	Bacteroides	Genus_Bacteroides
ASV1206	Bacteria	Bacteroidota	Bacteroidia	Bacteroidales	Bacteroidaceae	Bacteroides	Genus_Bacteroides
ASV1207	Bacteria	Bacteroidota	Bacteroidia	Bacteroidales	Bacteroidaceae	Bacteroides	Genus_Bacteroides
ASV1208	Bacteria	Firmicutes	Bacilli	Lactobacillales	Enterococcaceae	Family_Enterococcaceae	Family_Enterococcaceae
ASV1209	Bacteria	Proteobacteria	Alphaproteobacteria	Rhodobacterales	Rhodobacteraceae	Rubellimicrobium	Genus_Rubellimicrobium
ASV1210	Bacteria	Firmicutes	Bacilli	Lactobacillales	Enterococcaceae	Enterococcus	Genus_Enterococcus
ASV1211	Bacteria	Firmicutes	Clostridia	Oscillospirales	Oscillospiraceae	UCG-002	Genus_UCG-002
ASV1223	Bacteria	Bacteroidota	Bacteroidia	Bacteroidales	Tannerellaceae	Parabacteroides	Genus_Parabacteroides
ASV1224	Bacteria	Firmicutes	Clostridia	Oscillospirales	Oscillospiraceae	Family_Oscillospiraceae	Family_Oscillospiraceae
ASV1225	Bacteria	Actinobacteriota	Actinobacteria	Bifidobacteriales	Bifidobacteriaceae	Bifidobacterium	Genus_Bifidobacterium
ASV1229	Bacteria	Proteobacteria	Gammaproteobacteria	Enterobacterales	Enterobacteriaceae	Escherichia-Shigella	Genus_Escherichia-Shigella
ASV1234	Bacteria	Proteobacteria	Alphaproteobacteria	Sphingomonadales	Sphingomonadaceae	Blastomonas	Genus_Blastomonas
ASV1235	Bacteria	Actinobacteriota	Actinobacteria	Bifidobacteriales	Bifidobacteriaceae	Family_Bifidobacteriaceae	Family_Bifidobacteriaceae
ASV1237	Bacteria	Bacteroidota	Bacteroidia	Bacteroidales	Tannerellaceae	Parabacteroides	Genus_Parabacteroides
ASV1240	Bacteria	Actinobacteriota	Actinobacteria	Micrococcales	Micrococcaceae	Rothia	mucilaginosa
ASV1241	Bacteria	Actinobacteriota	Actinobacteria	Micrococcales	Micrococcaceae	Rothia	Genus_Rothia
ASV1242	Bacteria	Firmicutes	Clostridia	Lachnospirales	Lachnospiraceae	Tyzzerella	Genus_Tyzzerella
ASV1243	Bacteria	Firmicutes	Clostridia	Oscillospirales	Ruminococcaceae	Subdoligranulum	Genus_Subdoligranulum
ASV1244	Bacteria	Proteobacteria	Gammaproteobacteria	Enterobacterales	Pectobacteriaceae	Biostraticola	Genus_Biostraticola
ASV1245	Bacteria	Proteobacteria	Gammaproteobacteria	Xanthomonadales	Xanthomonadaceae	Family_Xanthomonadaceae	Family_Xanthomonadaceae
ASV1246	Bacteria	Proteobacteria	Gammaproteobacteria	Enterobacterales	Enterobacteriaceae	Klebsiella	Genus_Klebsiella
ASV1247	Bacteria	Bacteroidota	Bacteroidia	Bacteroidales	Bacteroidaceae	Bacteroides	Genus_Bacteroides
ASV1248	Bacteria	Firmicutes	Clostridia	Peptostreptococcales-Tissierellales	Peptostreptococcaceae	Peptostreptococcus	anaerobius
ASV1249	Bacteria	Firmicutes	Clostridia	Peptostreptococcales-Tissierellales	Family XI	Peptoniphilus	Genus_Peptoniphilus
ASV1250	Bacteria	Bacteroidota	Bacteroidia	Chitinophagales	Chitinophagaceae	Sediminibacterium	Genus_Sediminibacterium
ASV1251	Bacteria	Firmicutes	Clostridia	Clostridiales	Clostridiaceae	Clostridium sensu stricto 1	Genus_Clostridium sensu stricto 1
ASV1267	Bacteria	Firmicutes	Clostridia	Clostridiales	Clostridiaceae	Clostridium sensu stricto 4	Genus_Clostridium sensu stricto 4
ASV1268	Bacteria	Firmicutes	Clostridia	Peptostreptococcales-Tissierellales	Peptostreptococcaceae	Asaccharospora	Genus_Asaccharospora
ASV1269	Bacteria	Bacteroidota	Bacteroidia	Bacteroidales	Bacteroidaceae	Bacteroides	Genus_Bacteroides
ASV1270	Bacteria	Bacteroidota	Bacteroidia	Bacteroidales	Bacteroidaceae	Bacteroides	Genus_Bacteroides
ASV1271	Bacteria	Firmicutes	Clostridia	Clostridiales	Clostridiaceae	Clostridium sensu stricto 4	Genus_Clostridium sensu stricto 4
ASV1272	Bacteria	Proteobacteria	Gammaproteobacteria	Enterobacterales	Enterobacteriaceae	Escherichia-Shigella	Genus_Escherichia-Shigella
ASV1280	Bacteria	Bacteroidota	Bacteroidia	Bacteroidales	Bacteroidaceae	Bacteroides	Genus_Bacteroides
ASV1281	Bacteria	Bacteroidota	Bacteroidia	Bacteroidales	Tannerellaceae	Parabacteroides	Genus_Parabacteroides
ASV1282	Bacteria	Bacteroidota	Bacteroidia	Bacteroidales	Bacteroidaceae	Bacteroides	Genus_Bacteroides
ASV1283	Bacteria	Bacteroidota	Bacteroidia	Bacteroidales	Bacteroidaceae	Bacteroides	Genus_Bacteroides
ASV1284	Bacteria	Firmicutes	Clostridia	Clostridiales	Clostridiaceae	Clostridium sensu stricto 1	Genus_Clostridium sensu stricto 1
ASV1285	Bacteria	Actinobacteriota	Actinobacteria	Actinomycetales	Actinomycetaceae	Varibaculum	Genus_Varibaculum
ASV1292	Bacteria	Firmicutes	Bacilli	Lactobacillales	Lactobacillaceae	Lacticaseibacillus	Genus_Lacticaseibacillus
ASV1293	Bacteria	Firmicutes	Clostridia	Lachnospirales	Lachnospiraceae	Family_Lachnospiraceae	Family_Lachnospiraceae
ASV1294	Bacteria	Firmicutes	Bacilli	Lactobacillales	Lactobacillaceae	Lacticaseibacillus	Genus_Lacticaseibacillus
ASV1295	Bacteria	Proteobacteria	Gammaproteobacteria	Burkholderiales	Comamonadaceae	Aquincola	Genus_Aquincola
ASV1297	Bacteria	Proteobacteria	Gammaproteobacteria	Burkholderiales	Oxalobacteraceae	Noviherbaspirillum	Genus_Noviherbaspirillum
ASV1298	Bacteria	Firmicutes	Clostridia	Clostridiales	Clostridiaceae	Clostridium sensu stricto 1	Genus_Clostridium sensu stricto 1
ASV1299	Bacteria	Bacteroidota	Bacteroidia	Bacteroidales	Bacteroidaceae	Bacteroides	Genus_Bacteroides
ASV1300	Bacteria	Actinobacteriota	Actinobacteria	Frankiales	Geodermatophilaceae	Blastococcus	Genus_Blastococcus
ASV1301	Bacteria	Bacteroidota	Bacteroidia	Bacteroidales	Bacteroidaceae	Bacteroides	Genus_Bacteroides
ASV1302	Bacteria	Actinobacteriota	Actinobacteria	Bifidobacteriales	Bifidobacteriaceae	Neoscardovia	Genus_Neoscardovia
ASV1303	Bacteria	Proteobacteria	Gammaproteobacteria	Burkholderiales	Oxalobacteraceae	Family_Oxalobacteraceae	Family_Oxalobacteraceae
ASV1305	Bacteria	Proteobacteria	Gammaproteobacteria	Enterobacterales	Enterobacteriaceae	Enterobacter	Genus_Enterobacter
ASV1306	Bacteria	Proteobacteria	Gammaproteobacteria	Enterobacterales	Yersiniaceae	Serratia	Genus_Serratia
ASV1307	Bacteria	Proteobacteria	Alphaproteobacteria	Rhodobacterales	Rhodobacteraceae	Paracoccus	Genus_Paracoccus
ASV1309	Bacteria	Proteobacteria	Alphaproteobacteria	Rhizobiales	Beijerinckiaceae	Bosea	Genus_Bosea
ASV1312	Bacteria	Proteobacteria	Gammaproteobacteria	Enterobacterales	Erwiniaceae	Incertae Sedis	Genus_Incertae Sedis
ASV1314	Bacteria	Bacteroidota	Bacteroidia	Bacteroidales	Bacteroidaceae	Bacteroides	Genus_Bacteroides
ASV1316	Bacteria	Proteobacteria	Gammaproteobacteria	Burkholderiales	Sutterellaceae	Sutterella	Genus_Sutterella
ASV1317	Bacteria	Proteobacteria	Alphaproteobacteria	Rhodospirillales	Rhodospirillaceae	Novispirillum	Genus_Novispirillum
ASV1318	Bacteria	Proteobacteria	Gammaproteobacteria	Burkholderiales	Comamonadaceae	Family_Comamonadaceae	Family_Comamonadaceae
ASV1319	Bacteria	Firmicutes	Clostridia	Clostridiales	Clostridiaceae	Clostridium sensu stricto 1	Genus_Clostridium sensu stricto 1
ASV1320	Bacteria	Firmicutes	Clostridia	Lachnospirales	Lachnospiraceae	Family_Lachnospiraceae	Family_Lachnospiraceae
ASV1321	Bacteria	Firmicutes	Clostridia	Oscillospirales	Ruminococcaceae	Subdoligranulum	Genus_Subdoligranulum
ASV1322	Bacteria	Bacteroidota	Bacteroidia	Bacteroidales	Bacteroidaceae	Bacteroides	Genus_Bacteroides
ASV1323	Bacteria	Firmicutes	Clostridia	Oscillospirales	Oscillospiraceae	Family_Oscillospiraceae	Family_Oscillospiraceae
ASV1324	Bacteria	Proteobacteria	Gammaproteobacteria	Burkholderiales	Chromobacteriaceae	Vogesella	Genus_Vogesella
ASV1325	Bacteria	Proteobacteria	Gammaproteobacteria	Enterobacterales	Alteromonadaceae	Rheinheimera	Genus_Rheinheimera
ASV1326	Bacteria	Actinobacteriota	Actinobacteria	Pseudonocardiales	Pseudonocardiaceae	Family_Pseudonocardiaceae	Family_Pseudonocardiaceae
ASV1327	Bacteria	Firmicutes	Bacilli	Lactobacillales	Enterococcaceae	Family_Enterococcaceae	Family_Enterococcaceae
ASV1337	Bacteria	Firmicutes	Clostridia	Clostridiales	Clostridiaceae	Clostridium sensu stricto 1	Genus_Clostridium sensu stricto 1
ASV1338	Bacteria	Firmicutes	Bacilli	Erysipelotrichales	Erysipelatoclostridiaceae	Erysipelatoclostridium	Genus_Erysipelatoclostridium
ASV1340	Bacteria	Firmicutes	Bacilli	Bacillales	Bacillaceae	Bacillus	Genus_Bacillus
ASV1342	Bacteria	Proteobacteria	Gammaproteobacteria	Pseudomonadales	Pseudomonadaceae	Pseudomonas	Genus_Pseudomonas
ASV1354	Bacteria	Bacteroidota	Bacteroidia	Bacteroidales	Bacteroidaceae	Bacteroides	Genus_Bacteroides
ASV1356	Bacteria	Actinobacteriota	Coriobacteriia	Coriobacteriales	Eggerthellaceae	Eggerthella	Genus_Eggerthella
ASV1357	Bacteria	Proteobacteria	Gammaproteobacteria	Burkholderiales	Comamonadaceae	Acidovorax	Genus_Acidovorax
ASV1358	Bacteria	Proteobacteria	Gammaproteobacteria	Burkholderiales	Comamonadaceae	Acidovorax	Genus_Acidovorax
ASV1359	Bacteria	Proteobacteria	Gammaproteobacteria	Enterobacterales	Enterobacteriaceae	Aquamonas	Genus_Aquamonas
ASV1360	Bacteria	Actinobacteriota	Actinobacteria	Corynebacteriales	Corynebacteriaceae	Corynebacterium	Genus_Corynebacterium
ASV1361	Bacteria	Firmicutes	Negativicutes	Veillonellales-Selenomonadales	Veillonellaceae	Veillonella	Genus_Veillonella
ASV1362	Bacteria	Bacteroidota	Bacteroidia	Bacteroidales	Bacteroidaceae	Bacteroides	Genus_Bacteroides
ASV1363	Bacteria	Bacteroidota	Bacteroidia	Bacteroidales	Bacteroidaceae	Bacteroides	Genus_Bacteroides
ASV1364	Bacteria	Desulfobacterota	Desulfovibrionia	Desulfovibrionales	Desulfovibrionaceae	Bilophila	Genus_Bilophila
ASV1392	Bacteria	Bacteroidota	Bacteroidia	Bacteroidales	Tannerellaceae	Parabacteroides	Genus_Parabacteroides
ASV1393	Bacteria	Firmicutes	Clostridia	Lachnospirales	Lachnospiraceae	Hungatella	Genus_Hungatella
ASV1395	Bacteria	Firmicutes	Clostridia	Clostridiales	Clostridiaceae	Clostridium sensu stricto 1	Genus_Clostridium sensu stricto 1
ASV1396	Bacteria	Bacteroidota	Bacteroidia	Bacteroidales	Bacteroidaceae	Bacteroides	Genus_Bacteroides
ASV1397	Bacteria	Firmicutes	Clostridia	Clostridiales	Clostridiaceae	Clostridium sensu stricto 1	neonatale
ASV1398	Bacteria	Bacteroidota	Bacteroidia	Bacteroidales	Bacteroidaceae	Bacteroides	vulgatus
ASV1400	Bacteria	Proteobacteria	Gammaproteobacteria	Enterobacterales	Enterobacteriaceae	Family_Enterobacteriaceae	Family_Enterobacteriaceae
ASV1408	Bacteria	Bacteroidota	Bacteroidia	Bacteroidales	Bacteroidaceae	Bacteroides	Genus_Bacteroides
ASV1409	Bacteria	Bacteroidota	Bacteroidia	Bacteroidales	Bacteroidaceae	Bacteroides	Genus_Bacteroides
ASV1410	Bacteria	Bacteroidota	Bacteroidia	Bacteroidales	Tannerellaceae	Parabacteroides	Genus_Parabacteroides
ASV1411	Bacteria	Firmicutes	Bacilli	Lactobacillales	Enterococcaceae	Enterococcus	Genus_Enterococcus
ASV1412	Bacteria	Bacteroidota	Bacteroidia	Bacteroidales	Tannerellaceae	Parabacteroides	Genus_Parabacteroides
ASV1413	Bacteria	Firmicutes	Clostridia	Peptostreptococcales-Tissierellales	Peptostreptococcaceae	Asaccharospora	Genus_Asaccharospora
ASV1415	Bacteria	Firmicutes	Clostridia	Lachnospirales	Lachnospiraceae	Family_Lachnospiraceae	Family_Lachnospiraceae
ASV1416	Bacteria	Firmicutes	Clostridia	Peptostreptococcales-Tissierellales	Peptostreptococcaceae	Asaccharospora	Genus_Asaccharospora
ASV1417	Bacteria	Bacteroidota	Bacteroidia	Bacteroidales	Bacteroidaceae	Bacteroides	Genus_Bacteroides
ASV1418	Bacteria	Bacteroidota	Bacteroidia	Bacteroidales	Bacteroidaceae	Bacteroides	Genus_Bacteroides
ASV1419	Bacteria	Proteobacteria	Gammaproteobacteria	Enterobacterales	Erwiniaceae	Incertae Sedis	Genus_Incertae Sedis
ASV1421	Bacteria	Bacteroidota	Bacteroidia	Bacteroidales	Tannerellaceae	Parabacteroides	Genus_Parabacteroides
ASV1426	Bacteria	Proteobacteria	Gammaproteobacteria	Burkholderiales	Oxalobacteraceae	Paucimonas	Genus_Paucimonas
ASV1427	Bacteria	Proteobacteria	Gammaproteobacteria	Burkholderiales	Oxalobacteraceae	Family_Oxalobacteraceae	Family_Oxalobacteraceae
ASV1429	Bacteria	Bacteroidota	Bacteroidia	Bacteroidales	Tannerellaceae	Parabacteroides	Genus_Parabacteroides
ASV1430	Bacteria	Firmicutes	Bacilli	Erysipelotrichales	Erysipelotrichaceae	[Clostridium] innocuum group	Genus_[Clostridium] innocuum group
ASV1431	Bacteria	Actinobacteriota	Actinobacteria	Actinomycetales	Actinomycetaceae	Varibaculum	Genus_Varibaculum
ASV1432	Bacteria	Bacteroidota	Bacteroidia	Bacteroidales	Tannerellaceae	Parabacteroides	Genus_Parabacteroides
ASV1433	Bacteria	Firmicutes	Clostridia	Lachnospirales	Lachnospiraceae	Family_Lachnospiraceae	Family_Lachnospiraceae
ASV1434	Bacteria	Bacteroidota	Bacteroidia	Bacteroidales	Bacteroidaceae	Bacteroides	Genus_Bacteroides
ASV1435	Bacteria	Bacteroidota	Bacteroidia	Bacteroidales	Tannerellaceae	Parabacteroides	Genus_Parabacteroides
ASV1436	Bacteria	Bacteroidota	Bacteroidia	Bacteroidales	Bacteroidaceae	Bacteroides	Genus_Bacteroides
ASV1437	Bacteria	Proteobacteria	Gammaproteobacteria	Burkholderiales	Comamonadaceae	Aquincola	Genus_Aquincola
ASV1438	Bacteria	Bacteroidota	Bacteroidia	Bacteroidales	Bacteroidaceae	Bacteroides	Genus_Bacteroides
ASV1439	Bacteria	Bacteroidota	Bacteroidia	Bacteroidales	Bacteroidaceae	Bacteroides	Genus_Bacteroides
ASV1440	Bacteria	Bacteroidota	Bacteroidia	Bacteroidales	Bacteroidaceae	Bacteroides	Genus_Bacteroides
ASV1441	Bacteria	Bacteroidota	Bacteroidia	Bacteroidales	Bacteroidaceae	Bacteroides	Genus_Bacteroides
ASV1442	Bacteria	Bacteroidota	Bacteroidia	Bacteroidales	Bacteroidaceae	Bacteroides	Genus_Bacteroides
ASV1443	Bacteria	Bacteroidota	Bacteroidia	Bacteroidales	Bacteroidaceae	Bacteroides	Genus_Bacteroides
ASV1444	Bacteria	Bacteroidota	Bacteroidia	Bacteroidales	Bacteroidaceae	Bacteroides	Genus_Bacteroides
ASV1445	Bacteria	Bacteroidota	Bacteroidia	Bacteroidales	Bacteroidaceae	Bacteroides	Genus_Bacteroides
ASV1446	Bacteria	Bdellovibrionota	Bdellovibrionia	Bacteriovoracales	Bacteriovoracaceae	Peredibacter	Genus_Peredibacter
ASV1447	Bacteria	Bacteroidota	Bacteroidia	Bacteroidales	Bacteroidaceae	Bacteroides	Genus_Bacteroides
ASV1448	Bacteria	Firmicutes	Clostridia	Lachnospirales	Lachnospiraceae	Family_Lachnospiraceae	Family_Lachnospiraceae
ASV1449	Bacteria	Bacteroidota	Bacteroidia	Bacteroidales	Bacteroidaceae	Bacteroides	Genus_Bacteroides
ASV1450	Bacteria	Bacteroidota	Bacteroidia	Bacteroidales	Bacteroidaceae	Bacteroides	Genus_Bacteroides
ASV1451	Bacteria	Bacteroidota	Bacteroidia	Bacteroidales	Bacteroidaceae	Bacteroides	Genus_Bacteroides
ASV1452	Bacteria	Bacteroidota	Bacteroidia	Bacteroidales	Bacteroidaceae	Bacteroides	Genus_Bacteroides
ASV1453	Bacteria	Actinobacteriota	Actinobacteria	Bifidobacteriales	Bifidobacteriaceae	Bifidobacterium	Genus_Bifidobacterium
ASV1454	Bacteria	Proteobacteria	Gammaproteobacteria	Enterobacterales	Enterobacteriaceae	Aquamonas	Genus_Aquamonas
ASV1455	Bacteria	Firmicutes	Bacilli	Erysipelotrichales	Erysipelatoclostridiaceae	Erysipelatoclostridium	Genus_Erysipelatoclostridium
ASV1456	Bacteria	Actinobacteriota	Actinobacteria	Propionibacteriales	Propionibacteriaceae	Cutibacterium	Genus_Cutibacterium
ASV1458	Bacteria	Proteobacteria	Gammaproteobacteria	Burkholderiales	Comamonadaceae	Comamonas	Genus_Comamonas
ASV1461	Bacteria	Proteobacteria	Alphaproteobacteria	Azospirillales	Azospirillaceae	Skermanella	Genus_Skermanella
ASV1462	Bacteria	Bacteroidota	Bacteroidia	Bacteroidales	Bacteroidaceae	Bacteroides	Genus_Bacteroides
ASV1463	Bacteria	Firmicutes	Bacilli	Lactobacillales	Enterococcaceae	Family_Enterococcaceae	Family_Enterococcaceae
ASV1464	Bacteria	Bacteroidota	Bacteroidia	Bacteroidales	Tannerellaceae	Parabacteroides	Genus_Parabacteroides
ASV1465	Bacteria	Bacteroidota	Bacteroidia	Bacteroidales	Bacteroidaceae	Bacteroides	Genus_Bacteroides
ASV1467	Bacteria	Bacteroidota	Bacteroidia	Bacteroidales	Bacteroidaceae	Bacteroides	Genus_Bacteroides
ASV1468	Bacteria	Bacteroidota	Bacteroidia	Bacteroidales	Tannerellaceae	Parabacteroides	Genus_Parabacteroides
ASV1469	Bacteria	Bacteroidota	Bacteroidia	Bacteroidales	Prevotellaceae	Prevotella	Genus_Prevotella
ASV1470	Bacteria	Firmicutes	Clostridia	Lachnospirales	Lachnospiraceae	Eisenbergiella	Genus_Eisenbergiella
ASV1471	Bacteria	Bacteroidota	Bacteroidia	Bacteroidales	Bacteroidaceae	Bacteroides	Genus_Bacteroides
ASV1474	Bacteria	Bacteroidota	Bacteroidia	Bacteroidales	Bacteroidaceae	Bacteroides	Genus_Bacteroides
ASV1475	Bacteria	Desulfobacterota	Desulfovibrionia	Desulfovibrionales	Desulfovibrionaceae	Desulfovibrio	Genus_Desulfovibrio
ASV1476	Bacteria	Firmicutes	Clostridia	Lachnospirales	Lachnospiraceae	Coprococcus	Genus_Coprococcus
ASV1479	Bacteria	Bacteroidota	Bacteroidia	Bacteroidales	Tannerellaceae	Parabacteroides	Genus_Parabacteroides
ASV1480	Bacteria	Bacteroidota	Bacteroidia	Bacteroidales	Bacteroidaceae	Bacteroides	Genus_Bacteroides
ASV1481	Bacteria	Firmicutes	Clostridia	Clostridiales	Clostridiaceae	Clostridium sensu stricto 1	Genus_Clostridium sensu stricto 1
ASV1482	Bacteria	Actinobacteriota	Actinobacteria	Bifidobacteriales	Bifidobacteriaceae	Family_Bifidobacteriaceae	Family_Bifidobacteriaceae
ASV1483	Bacteria	Proteobacteria	Gammaproteobacteria	Burkholderiales	Neisseriaceae	Neisseria	Genus_Neisseria
ASV1484	Bacteria	Firmicutes	Bacilli	Lactobacillales	Enterococcaceae	Family_Enterococcaceae	Family_Enterococcaceae
ASV1493	Bacteria	Proteobacteria	Gammaproteobacteria	Burkholderiales	Oxalobacteraceae	Massilia	Genus_Massilia
ASV1496	Bacteria	Bacteroidota	Bacteroidia	Bacteroidales	Bacteroidaceae	Bacteroides	Genus_Bacteroides
ASV1497	Bacteria	Firmicutes	Bacilli	Bacillales	Planococcaceae	Chryseomicrobium	Genus_Chryseomicrobium
ASV1502	Bacteria	Firmicutes	Bacilli	Lactobacillales	Enterococcaceae	Family_Enterococcaceae	Family_Enterococcaceae
ASV1505	Bacteria	Proteobacteria	Gammaproteobacteria	Pseudomonadales	Moraxellaceae	Cavicella	Genus_Cavicella
ASV1507	Bacteria	Proteobacteria	Gammaproteobacteria	Pseudomonadales	Moraxellaceae	Family_Moraxellaceae	Family_Moraxellaceae
ASV1508	Bacteria	Proteobacteria	Gammaproteobacteria	Burkholderiales	Comamonadaceae	Aquincola	Genus_Aquincola
ASV1520	Bacteria	Firmicutes	Bacilli	Lactobacillales	Enterococcaceae	Family_Enterococcaceae	Family_Enterococcaceae
ASV1521	Bacteria	Firmicutes	Bacilli	Lactobacillales	Enterococcaceae	Family_Enterococcaceae	Family_Enterococcaceae
ASV1522	Bacteria	Firmicutes	Bacilli	Bacillales	Bacillaceae	Family_Bacillaceae	Family_Bacillaceae
ASV1523	Bacteria	Firmicutes	Bacilli	Staphylococcales	Staphylococcaceae	Staphylococcus	Genus_Staphylococcus
ASV1524	Bacteria	Actinobacteriota	Actinobacteria	Actinomycetales	Actinomycetaceae	Actinomyces	Genus_Actinomyces
ASV1525	Bacteria	Firmicutes	Clostridia	Lachnospirales	Lachnospiraceae	[Ruminococcus] gnavus group	Genus_[Ruminococcus] gnavus group
ASV1550	Bacteria	Bacteroidota	Bacteroidia	Bacteroidales	Tannerellaceae	Parabacteroides	Genus_Parabacteroides
ASV1551	Bacteria	Bacteroidota	Bacteroidia	Bacteroidales	Bacteroidaceae	Bacteroides	Genus_Bacteroides
ASV1552	Bacteria	Firmicutes	Clostridia	Oscillospirales	Ruminococcaceae	Faecalibacterium	Genus_Faecalibacterium
ASV1553	Bacteria	Firmicutes	Clostridia	Clostridiales	Clostridiaceae	Clostridium sensu stricto 1	Genus_Clostridium sensu stricto 1
ASV1554	Bacteria	Bacteroidota	Bacteroidia	Bacteroidales	Bacteroidaceae	Bacteroides	Genus_Bacteroides
ASV1555	Bacteria	Proteobacteria	Gammaproteobacteria	Enterobacterales	Enterobacteriaceae	Family_Enterobacteriaceae	Family_Enterobacteriaceae
ASV1556	Bacteria	Firmicutes	Clostridia	Clostridiales	Clostridiaceae	Family_Clostridiaceae	Family_Clostridiaceae
ASV1557	Bacteria	Bacteroidota	Bacteroidia	Bacteroidales	Bacteroidaceae	Bacteroides	Genus_Bacteroides
ASV1558	Bacteria	Actinobacteriota	Actinobacteria	Bifidobacteriales	Bifidobacteriaceae	Bifidobacterium	Genus_Bifidobacterium
ASV1561	Bacteria	Bacteroidota	Bacteroidia	Bacteroidales	Bacteroidaceae	Bacteroides	Genus_Bacteroides
ASV1565	Bacteria	Firmicutes	Bacilli	Erysipelotrichales	Erysipelotrichaceae	Family_Erysipelotrichaceae	Family_Erysipelotrichaceae
ASV1566	Bacteria	Bacteroidota	Bacteroidia	Bacteroidales	Bacteroidaceae	Bacteroides	Genus_Bacteroides
ASV1567	Bacteria	Bacteroidota	Bacteroidia	Bacteroidales	Tannerellaceae	Parabacteroides	Genus_Parabacteroides
ASV1568	Bacteria	Bacteroidota	Bacteroidia	Bacteroidales	Bacteroidaceae	Bacteroides	Genus_Bacteroides
ASV1569	Bacteria	Firmicutes	Clostridia	Lachnospirales	Lachnospiraceae	Family_Lachnospiraceae	Family_Lachnospiraceae
ASV1570	Bacteria	Bacteroidota	Bacteroidia	Bacteroidales	Bacteroidaceae	Bacteroides	Genus_Bacteroides
ASV1571	Bacteria	Bacteroidota	Bacteroidia	Bacteroidales	Tannerellaceae	Parabacteroides	Genus_Parabacteroides
ASV1572	Bacteria	Firmicutes	Clostridia	Peptostreptococcales-Tissierellales	Peptostreptococcaceae	Asaccharospora	Genus_Asaccharospora
ASV1573	Bacteria	Bacteroidota	Bacteroidia	Bacteroidales	Tannerellaceae	Parabacteroides	Genus_Parabacteroides
ASV1574	Bacteria	Bacteroidota	Bacteroidia	Bacteroidales	Tannerellaceae	Parabacteroides	Genus_Parabacteroides
ASV1576	Bacteria	Firmicutes	Bacilli	Erysipelotrichales	Erysipelatoclostridiaceae	Erysipelatoclostridium	Genus_Erysipelatoclostridium
ASV1578	Bacteria	Proteobacteria	Gammaproteobacteria	Enterobacterales	Enterobacteriaceae	Family_Enterobacteriaceae	Family_Enterobacteriaceae
ASV1581	Bacteria	Bacteroidota	Bacteroidia	Bacteroidales	Bacteroidaceae	Bacteroides	Genus_Bacteroides
ASV1584	Bacteria	Firmicutes	Clostridia	Clostridiales	Clostridiaceae	Family_Clostridiaceae	Family_Clostridiaceae
ASV1585	Bacteria	Firmicutes	Bacilli	Lactobacillales	Lactobacillaceae	Family_Lactobacillaceae	Family_Lactobacillaceae
ASV1588	Bacteria	Firmicutes	Bacilli	Bacillales	Planococcaceae	Chryseomicrobium	Genus_Chryseomicrobium
ASV1590	Bacteria	Proteobacteria	Gammaproteobacteria	Burkholderiales	Chitinimonadaceae	Chitinimonas	Genus_Chitinimonas
ASV1592	Bacteria	Proteobacteria	Gammaproteobacteria	Burkholderiales	Chitinimonadaceae	Chitinimonas	Genus_Chitinimonas
ASV1593	Bacteria	Desulfobacterota	Desulfovibrionia	Desulfovibrionales	Desulfovibrionaceae	Desulfovibrio	Genus_Desulfovibrio
ASV1594	Bacteria	Proteobacteria	Gammaproteobacteria	Burkholderiales	Oxalobacteraceae	Noviherbaspirillum	Genus_Noviherbaspirillum
ASV1596	Bacteria	Firmicutes	Clostridia	Clostridiales	Clostridiaceae	Family_Clostridiaceae	Family_Clostridiaceae
ASV1597	Bacteria	Firmicutes	Clostridia	Lachnospirales	Lachnospiraceae	Hungatella	Genus_Hungatella
ASV1598	Bacteria	Proteobacteria	Alphaproteobacteria	Sphingomonadales	Sphingomonadaceae	Family_Sphingomonadaceae	Family_Sphingomonadaceae
ASV1599	Bacteria	Bacteroidota	Bacteroidia	Bacteroidales	Bacteroidaceae	Bacteroides	Genus_Bacteroides
ASV1600	Bacteria	Bacteroidota	Bacteroidia	Bacteroidales	Tannerellaceae	Parabacteroides	Genus_Parabacteroides
ASV1601	Bacteria	Proteobacteria	Gammaproteobacteria	Enterobacterales	Enterobacteriaceae	Aquamonas	Genus_Aquamonas
ASV1602	Bacteria	Bacteroidota	Bacteroidia	Bacteroidales	Bacteroidaceae	Bacteroides	Genus_Bacteroides
ASV1603	Bacteria	Bacteroidota	Bacteroidia	Bacteroidales	Bacteroidaceae	Bacteroides	Genus_Bacteroides
ASV1604	Bacteria	Bacteroidota	Bacteroidia	Bacteroidales	Bacteroidaceae	Bacteroides	Genus_Bacteroides
ASV1605	Bacteria	Proteobacteria	Gammaproteobacteria	Enterobacterales	Alteromonadaceae	Rheinheimera	Genus_Rheinheimera
ASV1607	Bacteria	Firmicutes	Bacilli	Lactobacillales	Enterococcaceae	Enterococcus	Genus_Enterococcus
ASV1608	Bacteria	Bacteroidota	Bacteroidia	Bacteroidales	Bacteroidaceae	Bacteroides	Genus_Bacteroides
ASV1609	Bacteria	Bacteroidota	Bacteroidia	Bacteroidales	Bacteroidaceae	Bacteroides	Genus_Bacteroides
ASV1610	Bacteria	Bacteroidota	Bacteroidia	Bacteroidales	Bacteroidaceae	Bacteroides	Genus_Bacteroides
ASV1611	Bacteria	Firmicutes	Bacilli	Erysipelotrichales	Erysipelatoclostridiaceae	Erysipelatoclostridium	Genus_Erysipelatoclostridium
ASV1612	Bacteria	Actinobacteriota	Actinobacteria	Actinomycetales	Actinomycetaceae	Actinobaculum	Genus_Actinobaculum
ASV1613	Bacteria	Actinobacteriota	Actinobacteria	Actinomycetales	Actinomycetaceae	Actinobaculum	Genus_Actinobaculum
ASV1614	Bacteria	Actinobacteriota	Actinobacteria	Micrococcales	Micrococcaceae	Family_Micrococcaceae	Family_Micrococcaceae
ASV1615	Bacteria	Actinobacteriota	Actinobacteria	Bifidobacteriales	Bifidobacteriaceae	Family_Bifidobacteriaceae	Family_Bifidobacteriaceae
ASV1616	Bacteria	Firmicutes	Bacilli	Lactobacillales	Enterococcaceae	Family_Enterococcaceae	Family_Enterococcaceae
ASV1617	Bacteria	Firmicutes	Clostridia	Lachnospirales	Lachnospiraceae	Family_Lachnospiraceae	Family_Lachnospiraceae
ASV1618	Bacteria	Bacteroidota	Bacteroidia	Bacteroidales	Tannerellaceae	Parabacteroides	Genus_Parabacteroides
ASV1619	Bacteria	Actinobacteriota	Actinobacteria	Bifidobacteriales	Bifidobacteriaceae	Family_Bifidobacteriaceae	Family_Bifidobacteriaceae
ASV1620	Bacteria	Actinobacteriota	Actinobacteria	Bifidobacteriales	Bifidobacteriaceae	Family_Bifidobacteriaceae	Family_Bifidobacteriaceae
ASV1621	Bacteria	Firmicutes	Clostridia	Clostridiales	Clostridiaceae	Family_Clostridiaceae	Family_Clostridiaceae
ASV1622	Bacteria	Firmicutes	Clostridia	Clostridiales	Clostridiaceae	Family_Clostridiaceae	Family_Clostridiaceae
ASV1623	Bacteria	Firmicutes	Clostridia	Clostridiales	Clostridiaceae	Family_Clostridiaceae	Family_Clostridiaceae
