# Supplementary material for: Impact of early-life human microbiota on the murine host metabolome: insights from a two-generation HMA mouse model and implications for allergic disease
Source: BMC Microbiol. 2025 Sep 16;25:575. doi: 10.1186/s12866-025-04321-9 (PMC12439373; doi:10.1186/s12866-025-04321-9)
Supplement: Supplementary file 5 — Supplementary Material 5. [file 12866_2025_4321_MOESM5_ESM.csv]

	ASV1	ASV2	ASV3	ASV4	ASV6	ASV7	ASV8	ASV9	ASV10	ASV11	ASV12	ASV13	ASV14	ASV15	ASV16	ASV17	ASV18	ASV19	ASV20	ASV21	ASV22	ASV23	ASV24	ASV25	ASV27	ASV28	ASV29	ASV30	ASV31	ASV32	ASV33	ASV34	ASV35	ASV36	ASV37	ASV38	ASV39	ASV40	ASV41	ASV42	ASV43	ASV44	ASV45	ASV46	ASV47	ASV48	ASV49	ASV50	ASV51
CA1	16702	7490	5332	0	0	0	0	0	0	0	0	0	1645	2789	0	0	0	4609	1396	0	646	1284	0	0	0	0	1000	0	0	0	1208	0	0	0	307	0	0	0	0	0	748	0	797	871	163	824	0	0	0
CA10	1310	4805	4516	0	0	0	0	0	0	0	0	34	416	2979	0	0	0	3488	2103	0	197	2723	0	0	0	0	1794	0	0	0	969	0	0	0	492	0	0	0	0	0	800	0	857	766	260	762	0	0	0
CA11	10529	5247	5062	0	0	0	0	0	0	0	2615	5115	345	2708	0	0	0	5755	1902	0	184	1774	0	0	0	0	1097	0	0	0	1930	0	0	0	433	0	0	0	0	0	787	0	784	746	248	774	0	0	0
CA12	9564	5084	4611	0	0	0	0	0	0	0	2316	4558	566	2487	0	0	0	4110	1754	0	309	1185	0	0	0	0	685	0	0	0	1365	0	0	0	438	0	0	0	0	0	703	0	759	739	230	668	0	0	0
CA13	15405	5403	4610	0	0	0	0	0	0	0	3566	6893	348	3542	0	0	0	6437	2338	0	194	2778	0	0	0	0	1702	0	0	0	1960	0	0	0	599	0	0	0	0	0	976	0	1118	1008	305	1000	0	0	0
CA2	1933	5021	8383	0	0	0	0	0	0	0	5298	9943	829	1773	0	0	0	3151	2365	0	1261	1392	0	0	0	0	815	0	0	0	1995	0	0	0	282	0	0	0	0	0	478	0	537	494	186	482	0	0	0
CA3	11645	7202	7709	0	0	0	0	0	0	0	3341	6497	1667	2921	0	0	0	4040	2405	0	1272	1708	0	0	0	0	1128	0	0	0	1557	0	0	0	437	0	0	0	0	0	806	0	825	802	238	829	0	0	0
CA4	13071	6947	7656	0	0	0	0	0	0	0	3734	7183	1495	4279	0	0	0	6507	3408	0	1009	1969	0	0	0	0	1311	0	0	0	2498	0	0	0	629	0	0	0	0	0	1230	0	1286	1114	363	1169	0	0	0
CA5	11489	6539	7096	0	0	0	0	0	0	0	3180	6041	1142	3626	0	0	0	5941	2829	0	731	1955	0	0	0	0	1335	0	0	0	2354	0	0	0	888	0	0	0	0	0	986	0	1027	990	481	970	0	0	0
CA6	14123	5217	5734	0	0	0	0	0	0	0	4195	8146	1036	3223	0	0	0	5121	2554	0	794	1692	0	0	0	0	1115	0	0	0	2248	0	0	0	540	0	0	0	0	0	893	0	990	959	313	919	0	0	0
CA9	15954	5733	5375	0	0	0	0	0	0	0	4030	7871	1036	4008	0	0	0	6745	2873	0	656	2287	0	0	0	0	1332	0	0	0	2086	0	0	0	688	0	0	0	0	0	1094	0	1185	1114	339	1102	0	0	0
CB10	715	460	392	7822	6583	0	5245	0	4650	5442	173	366	148	1264	0	0	3003	0	541	2432	100	0	956	2173	0	0	0	679	530	527	0	1210	216	0	104	933	839	683	0	108	96	0	0	0	75	0	613	0	565
CB11	2179	959	1010	6070	5446	0	4472	0	4308	5917	624	1334	60	1055	0	0	2762	0	545	2805	0	0	645	2204	0	0	0	482	101	102	0	404	722	0	280	317	280	321	0	557	36	0	0	0	179	0	244	0	222
CB12	1420	1358	1440	6011	5512	0	4788	0	4560	4471	390	844	76	1066	0	0	3530	0	551	2142	50	0	525	2810	0	0	0	388	0	0	0	313	1751	0	70	294	246	375	0	1468	54	0	0	0	41	0	193	0	190
CB13	782	1054	968	7659	5410	0	4420	0	3305	5988	184	355	85	1206	0	0	3956	0	512	2256	54	0	1059	2457	0	0	0	664	218	182	0	1125	222	0	158	870	828	753	0	132	75	0	0	0	85	0	538	0	518
CB14	2425	2548	2145	6953	4667	0	7133	0	5282	5909	505	1094	98	1109	0	0	2508	0	445	2340	75	0	904	1552	0	0	0	497	145	127	0	898	164	0	101	574	687	631	0	92	77	0	0	0	61	0	371	0	329
CB15	641	589	591	5901	4557	0	4522	0	3707	4280	179	378	79	979	0	0	2461	0	384	1759	61	0	911	1717	0	0	0	637	503	571	0	696	81	0	146	472	514	426	0	66	68	0	0	0	105	0	313	0	280
CB16	951	456	395	7522	5437	0	9450	0	8008	8809	202	497	50	1198	0	0	4234	0	474	3706	26	0	944	2744	0	0	0	651	95	72	0	860	314	0	100	697	639	655	0	189	86	0	0	0	73	0	457	0	374
CB17	189	1149	1066	8681	6951	0	5756	0	4869	6823	0	0	152	1352	0	0	4286	0	598	2917	130	0	1167	3022	0	0	0	855	449	401	0	911	181	0	311	700	643	650	0	100	78	0	0	0	192	0	473	0	456
CB18	2162	0	92	12742	11884	0	10044	0	10232	6144	662	1436	226	2102	0	0	4895	0	1084	2981	193	0	1100	3995	0	0	0	855	257	303	0	1417	893	0	211	1267	1033	1021	0	731	109	0	0	0	152	0	837	0	809
CB19	0	0	0	0	0	0	0	0	0	0	0	0	0	0	0	0	0	0	0	0	0	0	0	0	0	0	0	0	0	0	0	0	0	0	0	0	0	0	0	0	0	0	0	0	0	0	0	0	0
CB2	556	1179	1021	5151	4623	0	4041	0	3402	3356	131	317	59	890	0	0	2279	0	426	1484	31	0	345	1700	0	0	0	240	1327	1516	0	138	1849	0	68	106	115	188	0	1387	60	0	0	0	33	0	78	0	83
CB20	0	3390	3748	18462	16257	0	80	0	320	7224	17	40	262	3086	0	0	6542	0	1481	3195	143	0	1724	4832	0	0	0	1318	1031	1117	0	1682	1218	0	252	1392	1222	1154	0	913	159	0	0	0	135	0	964	0	922
CB22	982	1251	1189	8293	6906	0	4588	0	3843	5405	242	489	94	1393	0	0	4755	0	585	2151	51	0	1011	3313	0	0	0	715	226	207	0	670	223	0	156	489	489	440	0	115	128	0	0	0	130	0	322	0	277
CB3	2909	1711	1749	8924	7433	0	6555	0	5830	5930	817	1704	79	1388	0	0	4070	0	677	2524	55	0	355	2919	0	0	0	269	84	76	0	152	2946	0	87	128	135	189	0	2371	73	0	0	0	54	0	79	0	0
CB4	499	79	0	3306	2915	0	2003	0	1913	1831	128	296	9	531	0	0	2369	0	232	889	14	0	202	2088	0	0	0	172	141	144	0	349	155	0	23	302	254	253	0	94	60	0	0	0	7	0	184	0	150
CB5	786	687	695	6643	4901	0	5021	0	3904	4267	201	376	35	1087	0	0	3090	0	384	1676	21	0	595	2161	0	0	0	356	337	315	0	520	750	0	63	359	417	443	0	475	96	0	0	0	29	0	215	0	235
CB6	1989	1832	1755	7397	5504	0	4905	0	3797	4773	471	986	69	1220	0	0	3417	0	523	2073	47	0	298	2221	0	0	0	207	34	29	0	216	2159	0	107	165	177	263	0	1412	86	0	0	0	78	0	87	0	116
CB7	1418	716	550	8834	5864	0	5545	0	3913	6261	316	774	81	1420	0	0	2889	0	621	2356	57	0	1182	1724	0	0	0	681	722	567	0	265	3785	0	226	176	195	301	0	2464	69	0	0	0	120	0	131	0	121
CB8	568	660	799	5090	4631	0	4052	0	4086	3290	151	342	49	793	0	0	1558	0	351	1578	44	0	513	1168	0	0	0	391	442	438	0	559	76	0	28	441	360	339	0	36	61	0	0	0	34	0	271	0	290
CB9	0	0	0	0	0	0	0	0	0	0	0	0	0	0	0	0	0	0	0	0	0	0	0	0	0	0	0	0	0	0	0	0	0	0	0	0	0	0	0	0	0	0	0	0	0	0	0	0	0
CC1	7367	1717	1524	0	0	9350	0	7726	0	0	6195	0	1355	0	3896	4096	0	0	0	0	778	0	312	0	4736	4836	0	175	475	428	0	0	0	1173	0	0	0	0	1072	0	0	669	0	0	0	0	0	625	0
CC10	4041	1767	1720	0	0	7770	0	6584	0	0	3277	0	477	0	3282	3274	0	0	0	0	313	0	394	0	1308	1249	0	262	864	848	0	0	0	1185	0	0	0	0	586	0	0	780	0	0	0	0	0	363	0
CC11	0	0	0	0	0	0	0	0	0	0	0	0	0	0	0	0	0	0	0	0	0	0	0	0	0	0	0	0	0	0	0	0	0	0	0	0	0	0	0	0	0	0	0	0	0	0	0	0	0
CC12	4027	1116	1021	0	0	4929	0	3916	0	0	3110	0	294	0	1578	1771	0	0	0	0	172	0	223	0	2322	2332	0	137	606	456	0	0	0	1071	0	0	0	0	253	0	0	705	0	0	0	0	0	196	0
CC13	4683	2146	2395	0	0	5588	0	4963	0	0	4262	0	302	0	3545	3439	0	0	0	0	183	0	176	0	1692	1807	0	86	493	407	0	0	0	1364	0	0	0	0	160	0	0	982	0	0	0	0	0	94	0
CC14	1674	587	565	0	0	4325	0	3713	0	0	1405	0	382	0	919	963	0	0	0	0	239	0	112	0	866	749	0	75	311	262	0	0	0	458	0	0	0	0	155	0	0	246	0	0	0	0	0	86	0
CC2	10142	3513	3431	0	0	15683	0	13466	0	0	8940	0	1986	0	5648	5746	0	0	0	0	1298	0	468	0	6346	6787	0	289	925	748	0	0	0	1855	0	0	0	0	1747	0	0	1222	0	0	0	0	0	1004	0
CC3	3284	3134	3267	0	0	8366	0	7438	0	0	2459	55	1248	0	6675	7086	0	0	0	0	859	0	957	0	6127	6554	0	636	490	414	0	0	0	2540	0	0	0	0	2538	0	0	1694	0	0	0	0	0	1578	0
CC4	8473	2570	2602	0	0	14417	0	13254	0	0	6930	228	626	0	6577	6750	0	0	0	0	397	0	511	0	2905	2923	0	362	426	356	0	0	0	1243	0	0	0	0	2357	0	0	784	0	0	0	0	0	1445	0
CC5	2785	1665	1608	0	0	4781	0	3846	0	0	2188	0	189	0	1040	1078	0	0	0	0	108	0	220	0	3462	3613	0	131	108	88	0	0	0	741	0	0	0	0	449	0	0	425	0	0	0	0	0	282	0
CC6	3944	2000	1979	0	0	6364	0	5554	0	0	3549	0	650	0	2236	2357	0	0	0	0	403	0	263	0	2281	2411	0	175	311	286	0	0	0	898	0	0	0	0	657	0	0	578	0	0	0	0	0	360	0
CC7	5524	1404	1417	0	0	8504	0	7064	0	0	4510	71	279	0	4136	4304	0	0	0	0	152	0	381	0	1966	2011	0	265	133	99	0	0	0	1101	0	0	0	0	962	0	0	703	0	0	0	0	0	600	0
CC8	11128	2946	2657	0	0	24024	0	19427	0	0	8649	85	1078	0	9975	11381	0	0	0	0	653	0	823	0	3235	2932	0	538	306	271	0	0	0	2367	0	0	0	0	2757	0	0	1303	0	0	0	0	0	1575	0
CC9	0	0	0	0	0	0	0	0	0	0	0	0	0	0	0	0	0	0	0	0	0	0	0	0	0	0	0	0	0	0	0	0	0	0	0	0	0	0	0	0	0	0	0	0	0	0	0	0	0
LIA1	11032	9562	9937	0	0	0	0	0	0	0	0	151	1768	3420	0	0	0	3262	2542	0	1562	2806	0	0	0	0	2279	0	0	0	1240	0	0	0	688	0	0	0	0	0	953	0	1041	988	357	960	0	0	0
LIA11	10555	8339	8980	0	0	0	0	0	0	0	3162	5885	698	3962	0	0	0	5906	3168	0	409	5672	0	0	0	0	4174	0	0	0	2164	0	0	0	1186	0	0	0	0	0	1039	0	1090	1017	701	1013	0	0	0
LIA12	15097	9932	10286	0	0	0	0	0	0	0	4233	8162	1586	4574	0	0	0	4636	3706	0	913	4323	0	0	0	0	2729	0	0	0	1452	0	0	0	1602	0	0	0	0	0	1315	0	1367	1263	763	1221	0	0	0
LIA13	1444	6563	7003	0	0	0	0	0	0	0	0	64	413	3561	0	0	0	3184	2838	0	230	3112	0	0	0	0	2238	0	0	0	792	0	0	0	840	0	0	0	0	0	999	0	1171	1022	459	989	0	0	0
LIA14	13254	9759	10217	0	0	0	0	0	0	0	3715	7054	788	4470	0	0	0	5568	3364	0	454	3565	0	0	0	0	2381	0	0	0	1792	0	0	0	1002	0	0	0	0	0	1285	0	1329	1226	555	1268	0	0	0
LIA2	2146	8895	10260	0	0	0	0	0	0	0	3175	6088	2138	3146	0	0	0	3633	2704	0	1053	3689	0	0	0	0	1678	0	0	0	1149	0	0	0	722	0	0	0	0	0	920	0	895	873	372	849	0	0	0
LIA3	8692	6320	6575	0	0	0	0	0	0	0	2272	4598	1166	2602	0	0	0	2851	2069	0	630	2217	0	0	0	0	1368	0	0	0	899	0	0	0	556	0	0	0	0	0	709	0	729	722	277	673	0	0	0
LIA4	11247	8021	8665	0	0	0	0	0	0	0	3222	6347	2670	4065	0	0	0	4441	3232	0	1757	3679	0	0	0	0	2317	0	0	0	1454	0	0	0	1133	0	0	0	0	0	1101	0	1169	1093	606	1104	0	0	0
LIA5	10193	7970	8662	0	0	0	0	0	0	0	2809	5579	2007	4564	0	0	0	4370	3511	0	1221	3035	0	0	0	0	1815	0	0	0	1548	0	0	0	1279	0	0	0	0	0	1194	0	1294	1229	673	1120	0	0	0
LIA7	10855	6668	7333	0	0	0	0	0	0	0	3185	6011	1887	3855	0	0	0	4866	3131	0	1463	4469	0	0	0	0	2999	0	0	0	1691	0	0	0	1141	0	0	0	0	0	999	0	1113	1077	579	1038	0	0	0
LIA9	12763	6242	6652	0	0	0	0	0	0	0	3681	7207	2095	3922	0	0	0	4859	3170	0	1306	4101	0	0	0	0	2643	0	0	0	1744	0	0	0	1157	0	0	0	0	0	1140	0	1106	1167	664	1122	0	0	0
LIB1	1699	1199	1106	9039	7007	0	7228	0	5754	6377	418	893	242	1531	0	0	1650	7	725	2500	105	0	853	1050	0	0	0	435	363	359	0	1387	51	0	176	972	943	800	0	0	83	0	0	0	96	0	704	0	599
LIB10	925	585	567	7004	5661	0	5910	0	5134	5153	232	466	225	1147	0	0	1295	0	547	2177	162	0	1109	933	0	0	0	693	1171	1184	0	1130	152	0	134	986	874	810	0	134	61	0	0	0	69	0	629	0	644
LIB12	2792	1049	1117	7335	6158	0	10217	0	9255	5041	789	1615	84	1174	0	0	2576	0	613	2099	85	0	339	1871	0	0	0	255	23	17	0	565	2980	0	46	495	446	543	0	2211	32	0	0	0	33	0	288	0	293
LIB13	857	1264	1189	6639	5711	0	6551	0	6042	3608	223	484	63	1074	0	0	1058	0	543	1572	0	0	801	803	0	0	0	473	1613	1787	0	1196	258	0	162	915	856	761	0	181	59	0	0	0	64	0	622	0	569
LIB14	2065	2452	2677	8733	7285	0	7651	0	6788	5970	567	1188	105	1430	0	0	1627	0	773	2551	76	0	914	1237	0	0	0	608	705	809	0	1583	222	0	98	1268	1064	1031	0	174	70	0	0	0	53	0	884	0	761
LIB15	779	869	794	6396	4999	0	5948	0	4844	3350	184	389	118	1040	0	0	1169	0	499	1336	50	0	1147	757	0	0	0	748	3180	3312	0	954	162	0	175	764	705	662	0	83	52	0	0	0	103	0	515	0	455
LIB16	1009	1155	1034	8225	6509	0	6781	0	5527	5254	253	469	135	1378	0	0	1836	0	622	2010	107	0	1334	1262	0	0	0	783	1059	1069	0	851	151	0	303	588	609	590	0	97	81	0	0	0	129	0	404	0	391
LIB17	1165	524	479	8025	6618	0	9319	0	8302	6222	338	646	30	1277	0	0	1694	0	615	2595	32	0	1190	1208	0	0	0	694	299	312	0	1165	261	0	122	931	807	774	0	179	75	0	0	0	83	0	624	0	592
LIB18	1744	1310	1316	11353	8818	0	9234	0	7695	6597	476	887	224	1935	0	0	1924	0	808	2814	125	0	1451	1340	0	0	0	844	1394	1351	0	1331	160	0	282	1059	956	866	0	104	125	0	0	0	178	0	691	0	635
LIB19	125	2313	2108	10955	9141	0	9322	0	7964	5691	0	8	239	1846	0	0	2110	0	828	2370	129	0	1663	1608	0	0	0	1088	473	462	0	1394	420	0	286	1106	931	944	0	312	107	0	0	0	175	0	747	0	684
LIB2	847	2431	2132	7408	5259	0	6897	0	5088	5963	242	462	138	1264	0	0	1243	0	557	2331	71	0	749	876	0	0	0	431	4132	4170	0	247	2497	0	142	180	181	271	0	1730	59	0	0	0	77	0	109	0	117
LIB20	0	0	0	6	0	0	15	0	6	0	0	0	0	0	0	0	4	0	0	0	0	0	0	0	0	0	0	0	0	0	0	0	0	0	0	0	0	0	0	0	0	0	0	0	0	0	0	0	0
LIB21	1215	1652	1610	12454	9871	0	8364	0	7133	7515	324	685	145	1920	0	0	3902	0	873	3014	118	0	1578	2992	0	0	0	894	635	744	0	1303	535	0	193	1053	900	849	0	382	115	0	0	0	127	0	677	0	632
LIB22	0	0	0	5	0	0	0	0	0	0	0	0	0	0	0	0	0	0	0	0	0	0	0	0	0	0	0	0	0	0	0	0	0	0	0	0	6	0	0	0	0	0	0	0	0	0	0	0	0
LIB3	3231	2132	2071	9967	7940	0	9041	0	7977	7176	925	1978	109	1681	0	0	1418	0	879	2955	77	0	726	952	0	0	0	413	232	239	0	179	3272	0	144	155	159	210	0	2608	57	0	0	0	72	0	120	0	115
LIB4	2316	1719	1671	8879	7129	0	7677	0	6778	5096	618	1285	53	1470	0	0	1760	0	716	2151	45	0	684	1376	0	0	0	406	627	629	0	1394	531	0	79	1085	968	877	0	395	62	0	0	0	37	0	694	0	667
LIB5	2171	1532	1719	11417	9860	0	11868	0	11323	8361	659	1400	108	2133	0	0	1833	0	1525	3609	69	0	1433	1273	0	0	0	1043	1811	1838	0	1512	1786	0	142	1414	1109	1005	0	1661	0	0	0	0	84	0	969	0	854
LIB6	2400	447	0	8071	7155	0	7472	0	6814	6712	654	1504	116	1324	0	0	1546	0	724	3096	90	0	557	1236	0	0	0	379	55	60	0	328	2637	0	172	252	236	320	0	2015	46	0	0	0	109	0	167	0	163
LIB7	1111	648	644	9274	7221	0	7533	0	6060	7890	270	630	92	1468	0	0	1535	0	641	3279	83	0	1794	1009	0	0	0	1048	1617	1634	0	267	3576	0	316	218	199	351	0	2635	104	0	0	0	156	0	144	0	180
LIB8	1116	1123	1101	6102	4833	0	5811	0	5022	4637	290	611	116	960	0	0	1210	0	488	1909	57	0	549	858	0	0	0	314	943	988	0	838	149	0	56	693	613	551	0	82	47	0	0	0	30	0	480	0	396
LIB9	1115	853	662	9285	7019	0	5612	0	4351	5206	224	530	74	1507	0	0	1082	0	653	1971	55	0	1278	737	0	0	0	699	4456	4586	0	1398	43	0	110	963	886	867	0	0	108	0	0	0	69	0	652	0	627
LIC10	0	0	0	0	0	8	0	25	0	0	0	0	0	0	0	0	0	0	0	0	0	0	0	0	0	0	0	0	0	0	0	0	0	0	0	0	0	0	0	0	0	0	0	0	0	0	0	0	0
LIC11	7106	20	159	0	0	12625	0	10477	0	0	5821	0	904	0	5690	6687	0	0	0	0	599	0	441	0	2811	2274	0	237	2145	1972	0	0	0	2789	0	0	0	0	1098	0	0	1677	0	0	0	0	0	634	0
LIC12	0	0	0	0	0	0	0	0	0	0	4	0	0	0	2	0	0	0	0	0	0	0	0	0	0	0	0	0	0	0	0	0	0	0	0	0	0	0	0	0	0	0	0	0	0	0	0	0	0
LIC13	7463	3717	3524	0	0	17005	0	14362	0	0	6325	0	934	0	4864	5513	0	0	0	0	472	0	384	0	3623	3083	0	191	3392	3299	0	0	0	3323	0	0	0	0	315	0	0	2126	0	0	0	0	0	156	0
LIC14	865	487	449	0	0	2325	0	2083	0	0	661	0	241	0	581	615	0	0	0	0	156	0	102	0	322	254	0	57	378	355	0	0	0	383	0	0	0	0	126	0	0	273	0	0	0	0	0	69	0
LIC2	5313	2515	2399	0	0	12332	0	10936	0	0	4778	0	974	0	3707	4037	0	0	0	0	595	0	301	0	3626	3230	0	192	933	766	0	0	0	1417	0	0	0	0	929	0	0	915	0	0	0	0	0	536	0
LIC3	5366	2338	2149	0	0	16883	0	15447	0	0	4647	142	520	0	3905	4296	0	0	0	0	244	0	500	0	3064	2896	0	270	408	379	0	0	0	1885	0	0	0	0	940	0	0	1044	0	0	0	0	0	519	0
LIC4	9588	4236	4148	1	0	32432	0	28042	0	0	8183	330	675	0	7963	8930	0	0	0	0	410	0	473	0	5611	5080	0	306	1139	1097	0	0	0	2215	0	0	0	0	1811	0	0	1290	0	0	0	0	0	997	0
LIC5	1641	754	730	134	72	2195	28	1939	32	57	1172	244	111	196	360	451	24	373	137	37	64	73	95	18	648	587	52	49	83	92	137	0	0	134	26	0	0	0	127	0	77	64	41	0	0	77	0	102	0
LIC6	6928	4257	4433	0	0	13642	0	11999	0	0	6088	0	1016	0	4796	5049	0	0	0	0	714	0	455	0	3172	2766	0	271	774	690	0	0	0	2046	0	0	0	0	1245	0	0	1201	0	0	0	0	0	655	0
LIC7	2329	695	695	0	0	6713	0	5962	0	0	1928	38	109	0	2282	2457	0	0	0	0	57	0	215	0	930	857	0	147	71	61	0	0	0	880	0	0	0	0	600	0	0	559	0	0	0	0	0	317	0
LIC8	2620	1004	892	0	0	6849	0	6209	0	0	2372	0	270	0	3024	3275	0	0	0	0	136	0	253	0	931	790	0	147	125	98	0	0	0	553	0	0	0	0	823	0	0	291	0	0	0	0	0	457	0
LIC9	1986	859	851	0	0	6144	0	5797	0	0	1829	0	219	0	2222	2447	0	0	0	0	127	0	187	0	947	833	0	119	145	157	0	0	0	948	0	0	0	0	633	0	0	584	0	0	0	0	0	342	0
CA14	3847	0	667	0	0	0	0	0	0	0	1734	3451	67	1068	0	0	0	1114	1080	0	48	979	0	0	0	0	1076	0	0	0	1494	0	0	0	205	0	0	0	0	0	266	0	246	286	225	249	0	0	0
CA7	8024	3794	4537	0	0	0	0	0	0	0	3136	5913	848	1451	0	0	0	1654	1564	0	428	864	0	0	0	0	838	0	0	0	1739	0	0	0	224	0	0	0	0	0	339	0	419	396	203	356	0	0	0
CA8	9264	2703	1711	1495	852	281	930	199	543	1069	2935	2549	802	2916	20	23	450	2535	1665	219	197	665	0	186	165	82	348	0	50	0	1023	160	95	0	97	112	0	52	0	56	599	0	508	1179	50	523	0	0	39
CB1	965	537	434	6514	4237	0	4149	0	3008	4300	210	506	72	1034	0	0	1794	0	324	1185	23	0	446	1200	0	0	0	206	73	68	0	725	0	0	77	487	507	449	0	0	68	0	0	0	36	0	331	0	318
IPA	44	724	1375	0	0	13	0	13	0	0	0	55	9	0	0	0	0	0	8	0	0	364	1258	0	0	0	350	1357	0	0	0	0	18	0	517	0	0	0	0	24	0	0	12	0	556	0	0	0	0
IPB	130	962	965	0	0	0	43	0	54	9	39	104	268	0	0	0	0	0	0	0	132	127	451	0	0	0	116	395	0	0	0	490	964	302	250	398	707	663	0	710	0	251	0	0	223	0	548	0	345
IPC	223	568	421	0	0	107	0	74	0	0	69	92	15	0	0	0	0	0	0	0	0	317	361	0	0	0	160	153	0	0	0	0	0	365	0	0	0	0	214	0	83	200	0	0	0	0	0	110	0
LIA10	3683	1563	1457	0	0	0	0	0	0	0	939	1705	272	1138	0	0	0	844	532	0	155	752	0	0	0	0	438	0	0	0	579	0	0	0	142	0	0	0	0	0	256	0	316	309	99	285	0	0	0
LIA8	5890	2394	1336	18	0	13	0	12	0	0	1123	1818	1202	1501	10	13	7	928	596	0	471	674	0	0	36	15	292	0	0	0	511	0	0	0	217	0	0	0	0	0	329	0	506	413	97	363	0	0	0
LIB11	0	0	0	0	0	0	0	0	0	0	0	0	0	0	0	0	0	0	0	0	0	0	0	0	0	0	0	0	0	0	0	0	0	0	0	0	0	0	0	0	0	0	0	0	0	0	0	0	0
LIC1	0	0	0	0	0	0	0	0	0	0	0	0	0	0	0	0	0	0	0	0	0	0	0	0	0	0	0	0	0	0	0	0	0	0	0	0	0	0	0	0	0	0	0	0	0	0	0	0	0
MCA1	375	0	49	3764	2959	14	3051	0	2689	3088	95	208	66	649	0	0	805	0	264	1044	35	0	440	671	0	0	0	330	14	0	0	435	189	0	105	379	311	323	0	133	45	0	0	0	73	0	234	0	214
MCA2	235	478	512	3783	3804	0	3054	0	3083	2514	75	185	98	602	0	0	987	0	244	1177	43	0	396	1144	0	0	0	298	36	91	0	504	246	0	24	544	366	380	0	211	0	0	0	0	12	0	362	0	359
MCA3	0	544	608	3182	2960	0	0	0	415	2413	0	95	51	539	0	0	769	0	265	1048	22	0	299	744	0	0	0	232	0	0	0	606	102	0	88	546	413	389	0	62	0	0	0	0	66	0	370	0	391
MCA4	338	418	482	4081	3862	0	3293	0	3206	3411	113	248	47	671	0	0	747	0	331	1300	19	0	587	741	0	0	0	475	0	0	0	443	451	0	34	468	356	385	0	351	40	0	0	0	36	0	295	0	304
MCB1	7675	3047	3971	0	0	0	0	0	0	0	3155	6010	634	1013	0	0	0	1555	1173	0	310	1055	0	0	0	0	1135	0	0	0	1667	0	0	0	221	0	0	0	0	0	272	0	303	316	264	263	0	0	0
MCB2	5822	3467	3324	0	0	0	0	0	0	0	1551	2997	964	1601	0	0	0	1482	1065	0	401	1077	0	0	0	0	808	0	0	0	1062	0	0	0	312	0	0	0	0	0	429	0	428	440	218	371	0	0	0
MCB3	921	4926	3518	0	0	0	0	0	0	0	213	440	1741	4171	0	0	0	1045	3322	0	701	1849	0	0	0	0	1402	0	0	0	583	0	0	0	620	0	0	0	0	0	1107	0	1049	1122	427	983	0	0	0
MCC1	4673	2494	2950	0	0	8395	0	7552	0	0	4798	0	352	0	2786	2569	0	0	0	0	142	0	287	0	571	584	0	223	404	365	0	0	0	248	0	0	0	0	298	0	0	146	0	0	0	0	0	228	0
MCC2	1375	553	514	0	0	5536	0	4388	0	0	1042	100	114	0	1206	901	0	0	0	0	37	0	166	0	604	565	0	90	49	49	0	0	0	152	0	0	0	0	345	0	0	97	0	0	0	0	0	236	0
MCC3	1379	688	480	0	0	6127	0	4479	0	0	1107	0	74	0	1235	1125	0	0	0	0	16	0	211	0	863	643	0	152	36	25	0	0	0	162	0	0	0	0	332	0	0	87	0	0	0	0	0	253	0
MF1	8639	9	1819	0	0	0	0	0	0	0	0	0	881	2595	0	0	0	827	1090	0	50	651	0	0	0	0	350	0	0	0	583	0	0	0	828	0	0	0	0	0	748	0	747	710	348	624	0	0	0
MF10	8327	5332	3593	0	0	0	6	0	0	8	1687	3210	1021	2348	0	0	0	689	1280	0	280	952	0	0	0	0	560	0	0	0	342	0	0	0	762	0	0	7	0	0	593	0	711	627	383	544	0	0	0
MF11	4700	5790	5942	0	0	0	0	0	0	0	1741	3467	1819	1081	0	0	0	1694	965	0	900	2664	0	0	0	0	2103	0	0	0	1410	0	0	0	1041	0	0	0	0	0	300	0	316	359	831	312	0	0	0
MF12	2885	2084	1203	0	0	9662	0	6464	0	0	578	1570	99	0	1213	1539	0	0	0	0	32	0	0	0	2370	0	0	0	12	0	0	0	0	0	0	0	0	0	0	0	0	0	0	0	0	0	0	0	0
MF13	2437	1724	1425	0	0	9609	0	7402	0	0	1058	1064	46	0	1338	1599	0	0	0	0	30	0	650	0	1801	1543	0	410	86	90	0	0	0	0	0	0	0	0	639	0	0	0	0	0	0	0	0	449	0
MF14	1820	348	0	0	0	9055	0	9355	0	0	664	1507	51	0	803	743	0	0	0	0	21	0	647	0	1455	1729	0	574	20	23	0	0	0	0	0	0	0	0	526	0	0	0	0	0	0	0	0	543	0
MF15	1698	1466	1287	0	0	8625	0	7198	0	0	1704	0	62	0	1107	1236	0	0	0	0	27	0	730	0	1644	1374	0	526	149	157	0	0	0	0	0	0	0	0	593	0	0	0	0	0	0	0	0	463	0
MF16	370	576	810	2990	2967	0	2435	0	2848	437	170	264	77	521	0	0	618	0	239	190	49	0	265	648	0	0	0	281	9	12	0	384	307	0	48	438	284	294	0	274	0	0	0	0	49	0	308	0	287
MF17	498	979	873	4828	4424	0	2653	0	2515	1392	163	312	227	794	0	0	815	0	417	547	80	0	373	566	0	0	0	374	0	0	0	152	1122	0	98	182	137	193	0	1001	0	0	0	0	93	0	97	0	131
MF18	481	521	564	1471	1268	0	2836	0	2659	21	141	324	6	266	0	0	0	0	136	459	39	0	0	573	0	0	0	302	15	112	0	254	1260	0	0	212	181	301	0	1115	0	0	0	0	89	0	158	0	183
MF19	797	845	545	2938	2063	0	6687	0	4801	1544	177	406	44	491	0	0	2639	0	219	413	16	0	451	1731	0	0	0	316	16	16	0	1943	700	0	91	1534	1513	1468	0	440	0	0	0	0	69	0	1064	0	1025
MF2	12354	2783	0	0	0	0	0	0	0	0	3273	6375	183	2236	0	0	0	1166	2093	0	481	669	0	0	0	0	571	0	0	0	655	0	0	0	634	0	0	0	0	0	589	0	624	637	798	528	0	0	0
MF20	283	576	375	1784	731	0	4318	0	2180	2562	57	105	273	298	0	0	996	0	67	476	0	0	635	479	0	0	0	277	0	0	0	1421	201	0	129	735	1081	1003	0	76	0	0	0	0	42	0	521	0	437
MF21	631	843	766	2227	1485	0	4612	0	3512	2395	191	371	363	357	0	0	1060	0	144	787	146	0	659	868	0	0	0	410	377	417	0	123	2785	0	106	98	103	180	0	2097	0	0	0	0	65	0	80	0	80
MF22	4723	7800	7157	0	0	0	0	0	0	0	1381	2383	1843	2297	0	0	0	670	1551	0	657	1244	0	0	0	0	922	0	0	0	398	0	0	0	459	0	0	0	0	0	596	0	650	653	314	515	0	0	0
MF23	2219	1173	1133	0	0	6971	0	5541	0	0	1833	208	360	0	1060	974	0	0	0	0	152	0	258	0	2770	2553	0	176	10	16	0	0	0	0	0	0	0	0	394	0	0	0	0	0	0	0	0	293	0
MF24	621	1133	1303	4111	4036	0	3797	0	3729	1171	191	419	37	755	0	0	732	0	351	473	19	0	197	541	0	0	0	197	56	84	0	645	234	0	51	601	436	474	0	205	0	0	0	0	43	0	398	0	349
MF25	858	2596	1552	4483	2283	0	7995	0	4273	2304	172	305	158	773	0	0	1043	0	215	449	43	0	756	424	0	0	0	350	102	68	0	830	163	0	135	441	631	582	0	72	0	0	0	0	54	0	335	0	294
MF26	133	3523	2860	4759	2773	0	4226	0	2579	2036	0	0	98	850	0	0	1247	0	272	576	42	0	338	952	0	0	0	168	69	62	0	1220	208	0	15	746	809	778	0	102	0	0	0	0	24	0	549	0	505
MF3	2544	1351	1152	0	0	6801	0	5541	0	0	672	1681	116	0	462	505	0	0	0	0	42	0	0	0	0	0	0	0	19	0	0	0	0	0	0	0	0	0	0	0	0	0	0	0	0	0	0	0	0
MF4	4181	2610	1962	0	0	8018	0	5918	0	0	985	2485	144	0	509	655	0	0	0	0	44	0	124	0	68	43	0	68	40	27	0	0	0	0	0	0	0	0	5	0	0	0	0	0	0	0	0	0	0
MF5	480	521	425	1573	1230	0	3368	0	2515	300	116	264	136	290	0	0	537	0	131	80	40	0	0	309	0	0	0	0	438	484	0	3464	340	0	73	2903	2540	2331	0	214	0	0	0	0	75	0	2043	0	1985
MF6	481	710	297	1815	988	0	3202	0	1664	149	72	183	59	332	0	0	470	0	110	45	24	0	425	265	0	0	0	187	250	145	0	1898	207	0	48	1103	1456	1323	0	91	0	0	0	0	29	0	814	0	723
MF7	137	651	558	1186	948	0	4607	0	4266	340	49	89	141	217	0	0	511	0	101	94	48	0	0	459	0	0	0	0	838	998	0	3395	211	0	116	3069	2380	2249	0	162	0	0	0	0	103	0	2162	0	1960
MF8	1612	1724	2342	0	0	0	0	0	0	0	0	0	443	1728	0	0	0	213	1147	0	265	1026	0	0	0	0	730	0	0	0	172	0	0	0	322	0	0	0	0	0	441	0	534	506	260	421	0	0	0
MF9	9251	5473	4813	0	0	0	0	0	0	0	2617	5005	596	2327	0	0	0	736	1807	0	238	794	0	0	0	0	598	0	0	0	487	0	0	0	540	0	0	0	0	0	614	0	705	696	372	610	0	0	0
PI34	105	488	423	1720	1035	0	1102	0	880	799	0	70	42	298	0	0	301	0	89	247	15	0	275	159	0	0	0	168	0	0	0	201	133	0	23	160	152	155	0	100	0	0	0	0	13	0	95	0	103
[truncated: 980 more columns]
